# Supplementary material for: Prevalence and associated risk factors for dry eye disease among Brazilian undergraduate students
Source: PLoS One. 2021 Nov 11;16(11):e0259399. doi: 10.1371/journal.pone.0259399 (PMC8584717; doi:10.1371/journal.pone.0259399)
Supplement: S1 Dataset — (XLSX) [file pone.0259399.s001.xlsx]

## Sheet: Tabela WHS e OSDI
Idade	Sexo	Universidade	Área	Período (semestre)	Você sente os olhos secos	Você sente os seus olhos irritados	Você teve diagnóstico de olho seco	Olho Seco	Fatores associados	Lente de Contato	Tipo LC	Caso use lente de contato. a quantos meses que começou a usar?	Freq (hrs/dia)	Cirurgia Ocular	Tipo CO	Computador. etc	ACO	AD	AA	Isotretinóina	Diabetes	Doença Reumatológica	Quimio/Radio	Tabagismo	Horassono	Soma de 1 a 5	Soma de 6 a 9	Soma de 10 a 12	Total
25	1	UNICAMP	Humanas	11	2	3	2	2		2				2		1	2	2	2	2	2	1	2	2	2	8	2	7	35.4167
19	1	UNICAMP	Biológicas	3º	2	2	2	2		2				2		1	2	2	2	2	2	1	2	2	2	1	0	0	2.08333
28	1	UNICAMP	Exatas	5	3	3	2	1		2				2		2	1	2	2	2	2	1	2	2	2	3	6	9	37.5
28	1	UNICAMP	Exatas	13	3	4	2	1		2				2		1	1	2	2	2	2	1	2	1	1	7	3	7	35.4167
21	1	UNICAMP	Biológicas	4º	4	4	2	1		1	1	72	12	2		1	1	2	2	2	2	1	2	2	1	4	6	12	55
23	1	UNICAMP	Biológicas	8º	1	2	2	2		2				2		1	2	2	2	2	2	1	2	2	1	6	3	3	25
24	1	UNICAMP	Exatas	4	3	3	2	1		2				2		1	1	1	1	2	2	1	2	2	2	9	3	9	43.75
24	1	UNICAMP	Exatas	3	2	2	2	2		2				2		1	1	2	2	2	2	1	2	2	2	2	0	2	8.33333
43	1	UNICAMP	Humanas	3	3	3	2	1		2				2		1	2	1	2	2	2	1	2	2	2	6	7	5	37.5
45	1	UNICAMP	Exatas	5	3	3	1	1		2				2		2	2	2	2	2	2	1	2	2	2	8	1	2	22.9167
21	1	UNICAMP	Exatas	7	2	3	2	2		2				2		1	2	1	1	2	2	1	2	1	2	8	4	8	41.6667
19	1	UNICAMP	Exatas	3	3	2	1	1		2				2		1	2	2	2	2	2	1	2	2	1	10	2	3	31.25
25	2	UNICAMP	Exatas	4	3	1	2	2		2				2		1	2	2	2	2	2	1	2	2	2	4	2	3	18.75
49	2	UNICAMP	Humanas	4	3	2	2	2		2				2		1	2	2	2	2	2	1	2	2	1	8	5	6	39.5833
22	1	UNICAMP	Humanas	1	3	3	2	1		2				2		1	2	1	2	2	2	2	2	2	2	5	3	9	35.4167
19	1	UNICAMP	Humanas	1	3	2	2	2		1	1	10	5	2		1	2	2	2	2	2	2	2	2	1	14	0	5	39.5833
24	1	UNICAMP	Humanas	7	2	2	2	2		1	1	36	10	2		1	2	1	2	2	2	2	2	2	2	6	4	5	31.25
18	1	UNICAMP	Humanas	1	3	3	2	1		1	2	17	5	2		1	2	2	1	2	2	2	2	2	2	9	6	7	45.8333
18	1	UNICAMP	Humanas	1	1	2	2	2		2				2		2	2	2	2	2	2	2	2	2	2	3	0	3	12.5
22	1	UNICAMP	Humanas	7	3	2	2	2		1	1	1	2	2		1	1	2	2	2	2	2	2	2	1	7	0	0	14.5833
17	1	UNICAMP	Humanas	1	2	3	2	2		2				2		2	2	2	2	2	2	2	2	2	2	4	2	6	25
18	1	UNICAMP	Humanas	1	2	2	2	2		1	1	24	8	2		2	2	2	1	2	2	2	2	2	2	7	3	3	29.5455
21	1	UNICAMP	Humanas	8	2	2	2	2		2				2		2	2	2	2	2	2	2	2	2	2	2	0	0	4.16667
18	1	UNICAMP	Humanas	2	3	3	2	1		2				2		1	2	2	2	2	2	2	2	2	2	7	2	7	40
20	1	UNICAMP	Humanas	1	2	2	2	2		2				2		1	2	2	2	2	2	2	2	2	1	9	2	1	25
23	1	UNICAMP	Humanas	1	3	3	2	1		2				2		1	2	2	1	2	2	2	2	2	1	10	7	7	50
18	1	UNICAMP	Humanas	1	1	2	2	2		2				2		1	2	2	1	2	2	2	2	2	2	4	0	3	14.5833
19	1	UNICAMP	Humanas	3	2	3	2	2		2				2		1	1	2	1	2	2	2	2	2	2	9	11	7	56.25
21	1	UNICAMP	Humanas	7	3	3	2	1		1	1	96	15	2		1	1	2	2	2	2	2	1	2	2	10	0	12	45.8333
19	1	UNICAMP	Humanas	4	2	3	2	2		2				2		1	2	1	1	2	2	2	2	2	2	10	8	7	52.0833
19	1	UNICAMP	Humanas	1	3	3	2	1		2				2		1	1	2	2	2	2	2	2	2	1	4	4	6	29.1667
19	1	UNICAMP	Humanas	3	2	3	1	1		2				2		1	1	2	1	2	2	2	2	2	2	13	10	0	47.9167
18	1	UNICAMP	Humanas	1°	2	3	2	2		2				2		1	2	2	2	2	2	2	2	2	2	9	5	6	41.6667
18	1	UNICAMP	Humanas	1°	3	3	2	1		1	1	12	6	2		1	2	2	2	2	2	2	2	2	2	11	1	3	31.25
23	1	UNICAMP	Humanas	7	2	3	2	2		2				2		2	1	2	1	2	2	2	2	2	2	4	3	4	22.9167
32	1	UNICAMP	Humanas	8	2	2	2	2		2				2		1	1	1	2	2	2	2	2	2	2	4	2	3	18.75
27	1	UNICAMP	Humanas	3	2	3	2	2		2				2		1	2	2	2	2	2	2	2	2	2	3	0	3	12.5
18	1	UNICAMP	Exatas	1	2	2	2	2		2				2		1	1	2	2	2	2	2	2	2	2	7	6	5	37.5
22	1	UNICAMP	Exatas	9	2	2	2	2		2				2		1	1	2	2	2	2	2	2	2	2	2	1	1	8.33333
20	1	UNICAMP	Exatas	7	2	2	2	2		2				2		1	2	2	2	2	2	2	2	2	2	5	1	0	12.5
23	1	UNICAMP	Exatas	7o	3	3	2	1		2				2		1	2	2	2	2	2	2	2	2	2	4	3	3	20.8333
20	1	UNICAMP	Exatas	3	2	2	2	2		2				2		1	2	2	2	2	2	2	2	1	1	3	0	8	22.9167
20	1	UNICAMP	Exatas	2	2	3	2	2		2				2		1	2	2	2	2	2	2	2	2	1	9	4	7	41.6667
20	1	UNICAMP	Exatas	1	2	3	2	2		2				2		1	1	2	2	2	2	2	2	2	2	2	0	2	8.33333
19	1	UNICAMP	Exatas	1	2	3	2	2		2				2		1	1	1	1	2	2	2	2	2	1	7	0	2	18.75
21	1	UNICAMP	Exatas	1	2	3	2	2		1	1	6	12	2		1	1	2	1	2	2	2	2	2	1	10	2	8	41.6667
30	1	UNICAMP	Exatas	3	2	2	2	2		2				2		1	1	2	2	2	2	2	2	2	2	1	0	0	2.08333
21	1	UNICAMP	Humanas	8	1	2	2	2		2				2		1	1	1	2	2	2	2	2	2	2	2	0	0	4.16667
22	1	UNICAMP	Humanas	8	2	3	2	2		2				2		1	1	1	1	2	2	2	2	2	2	7	0	6	29.5455
21	1	UNICAMP	Humanas	3	2	3	2	2		2				2		1	2	2	1	2	2	2	2	2	2	2	1	1	8.33333
21	1	UNICAMP	Humanas	1	3	3	1	1		2				2		2	2	2	1	2	2	2	2	2	2	6	6	10	45.8333
19	1	UNICAMP	Humanas	1°	2	3	2	2		2				2		1	2	2	2	2	2	2	2	1	2	2	2	11	31.25
21	1	UNICAMP	Humanas	1	2	2	2	2		2				2		1	2	2	2	2	2	2	2	2	2	3	2	1	12.5
21	1	UNICAMP	Humanas	7	2	2	2	2		2				2		1	2	2	2	2	2	2	2	2	1	9	4	3	33.3333
21	1	UNICAMP	Humanas	3	3	3	1	1		1	1	24	1	2		1	2	1	2	2	2	2	2	2	2	12	5	10	56.25
17	1	UNICAMP	Humanas	2	3	3	2	1		1	1	36	12	2		2	2	2	1	2	2	2	2	1	1	7	3	9	39.5833
22	1	UNICAMP	Humanas	8°	3	3	2	1		2				2		1	2	1	1	2	2	2	2	1	2	3	1	2	15
21	1	UNICAMP	Biológicas	9	2	2	2	2		2				2		1	2	2	2	2	2	2	2	2	1	4	3	4	22.9167
26	1	UNICAMP	Biológicas	8	2	3	2	2		2				2		1	2	2	2	2	2	2	2	2	2	5	4	2	22.9167
22	1	UNICAMP	Biológicas	7	2	2	2	2		2				2		1	1	2	2	2	2	2	2	2	1	8	3	3	29.1667
21	1	UNICAMP	Biológicas	7°	2	3	2	2		2				2		1	1	2	1	2	2	2	2	2	1	11	6	11	58.3333
35	1	UNICAMP	Biológicas	11	2	3	2	2		2				2		1	2	2	2	2	2	2	2	2	1	3	0	3	12.5
19	1	UNICAMP	Biológicas	1	2	2	2			1	1	48	7	2		1	1	1	2	2	2	2	2	2	1	1	0	2	6.3
18	1	UNICAMP	Biológicas	2	1	2	2	2		2				2		2	2	2	2	2	2	2	2	2	2	1	0	0	2.08333
17	1	UNICAMP	Biológicas	1	2	2	2	2		2				2		1	2	2	2	2	2	2	2	2	2	3	1	1	10.4167
26	1	UNICAMP	Biológicas	1	3	3	1	1		1	1	24	1	2		1	1	2	2	2	2	2	2	2	2	4	10	9	47.9167
18	1	UNICAMP	Exatas	1o	2	2	2	2		2	1	24	12	2		1	2	2	2	2	2	2	2	2	2	2	0	1	6.25
17	1	UNICAMP	Exatas	1	1	2	2	2		2				2		1	2	2	2	2	2	2	2	2	2	0	0	0	0
19	1	UNICAMP	Exatas	5	2	3	2	2		2				2		1	2	1	2	2	2	2	2	2	2	4	1	1	12.5
23	1	UNICAMP	Biológicas	5	3	3	2	1		2				2		1	1	2	2	2	2	2	2	2	2	12	2	0	29.1667
22	1	UNICAMP	Biológicas	10	3	2	2	2		1	1	24	12	2		2	2	2	2	2	2	2	2	2	1	12	4	3	47.5
19	1	UNICAMP	Biológicas	1	1	1	2	2		2				2		1	2	2	2	2	2	2	2	2	2	1	1	0	4.2
18	1	UNICAMP	Biológicas	1	2	3	2	2		1	1	8	8	2		1	2	1	2	2	2	2	2	2	1	8	3	3	29.2
21	1	UNICAMP	Biológicas	8	2	2	2	2		2				2		2	2	2	1	2	2	2	2	2	2	2	0	2	8.33333
22	1	UNICAMP	Biológicas	3	3	2	1	1		2				2		1	2	1	2	2	2	2	2	1	1	5	3	9	35.4167
20	1	UNICAMP	Biológicas	1	4	4	1	1		2				1	Ptose Palpebral	1	1	2	2	2	2	2	2	2	1	8	12	12	66.6667
20	1	UNICAMP	Biológicas	1	2	2	2	2		2				2		1	2	2	2	2	2	2	2	2	1	3	1	1	10.4167
28	1	UNICAMP	Biológicas	3	3	3	1	2		2				2		1	1	2	1	2	2	2	2	2	1	5	3	6	29.1667
23	1	UNICAMP	Biológicas	3	3	3	2	1		2				2		1	2	2	2	2	2	2	2	2	2	3	2	8	27.0833
22	1	UNICAMP	Biológicas	1	2	2	2	2		2				2		1	2	2	2	2	2	2	2	1	1	3	0	1	8.33333
22	1	UNICAMP	Biológicas	11	3	2	2	2		2				2		2	2	2	2	2	1	2	2	2	1	3	0	10	27.0833
21	1	UNICAMP	Biológicas	9	1	2	2	2		2				2		1	1	2	2	2	2	2	2	2	2	1	0	0	2.08333
18	1	UNICAMP	Biológicas	1	2	3	2	2		1	1	4	6h por dia aos finais de semana	2	1	2	2	1	2	2	2	2	2	2	1	2	0	0	4.2
19	1	UNICAMP	Biológicas	1	2	3	2	2		2				2	1	2	2	2	2	2	2	2	2	2	2	16	7	0	47.9
20	1	UNICAMP	Biológicas	1	1	2	2	2		2				2		2	2	2	2	2	2	2	2	1	1	5	3	1	18.8
19	1	UNICAMP	Biológicas	1	2	3	2	2		2				2		2	1	2	2	2	2	2	2	2	2	7	7	5	39.6
17	1	UNICAMP	Biológicas	1	2	2	2	2		2				2		1	2	2	2	2	2	2	2	2	2	1	0	1	4.2
25	1	UNICAMP	Biológicas	11	3	3	2	1		2				2		1	2	2	1	1	2	2	2	1	1	5	10	8	47.9
19	1	UNICAMP	Biológicas	1	3	2	2	2		2				2		1	2	2	2	2	2	2	2	2	2	3	3	2	18.2
17	1	UNICAMP	Biológicas	1	2	3	2	2		2				2		1	2	2	2	2	2	2	2	2	2	7	3	6	36.4
18	1	UNICAMP	Biológicas	1	1	3	2	2		2				2		1	1	2	2	2	2	2	2	2	1	3	2	1	12.5
26	1	UNICAMP	Biológicas	1	2	3	2	2		2				2		1	1	1	2	2	2	2	2	2	2	2	1	0	12.5
21	1	UNICAMP	Biológicas	-	2	2	2	2		2				2		1	1	2	2	2	2	2	2	2	1	4	0	3	14.6
21	1	UNICAMP	Biológicas	1	1	1	2	2		2				2		2	1	1	2	2	2	2	2	2	2	2	0	0	4.2
17	1	UNICAMP	Biológicas	1	1	2	2	2		2				2		1	2	2	2	2	2	2	2	2	2	2	1	0	6.8
24	1	UNICAMP	Biológicas	10	1	2	2	2		2				2		1	2	2	2	2	2	2	2	1	1	1	0	0	2.1
25	1	UNICAMP	Biológicas	9	2	2	2	2		2				2		2	2	2	1	2	2	2	2	1	2	3	0	0	6.2
18	1	UNICAMP	Biológicas	1	2	3	2	2		2				2		1	2	2	2	2	2	2	2	2	2	8	5	6	43.2
18	1	UNICAMP	Biológicas	1	2	2	2	2		2				2		1	2	2	1	2	2	2	2	2	1	2	3	6	22.9
19	1	UNICAMP	Biológicas	1	2	2	2	2		2				2		2	2	2	2	2	2	2	2	2	1	4	3	0	14.6
19	1	UNICAMP	Biológicas	1	2	2	2	2		2				2		1	1	1	2	2	2	2	2	2	1	2	0	3	10.4
19	1	UNICAMP	Biológicas	1	2	3	2	2		2				2		1	2	2	2	2	2	2	2	2	1	6	7	4	42.5
20	1	UNICAMP	Biológicas	3	2	1	2	2		2				2		2	2	2	2	2	2	2	2	2	2	2	3	1	12.5
22	1	UNICAMP	Biológicas	4	2	2	2	2		2				2		1	2	2	2	2	2	2	2	2	1	14	6	6	54.2
28	1	UNICAMP	Biológicas	3	3	3	1	1		2				2		1	1	2	1	2	2	2	2	2	2	10	7	8	52.1
20	1	UNICAMP	Biológicas	3	2	2	2	2		2				2		1	2	2	2	2	2	2	2	2	1	4	2	2	16.7
19	1	UNICAMP	Biológicas	-	1	2	2	2		2				2		1	2	2	2	2	2	2	2	2	1	2	1	0	6.2
18	1	UNICAMP	Biológicas	1	3	3	2	1		2				2		2	1	1	2	2	2	2	2	2	2	9	5	7	47.7
19	1	UNICAMP	Biológicas	5	3	2	2	2		2				2		2	1	1	2	2	2	2	2	2	2	8	5	1	29.1
21	1	UNICAMP	Biológicas	7	2	2	2	2		2				2		1	2	2	2	2	2	2	2	2	1	3	0	2	10.4
18	1	UNICAMP	Biológicas	1	2	2	2	2		2				2		1	2	2	2	2	2	2	2	2	2	2	0	3	11.4
19	1	UNICAMP	Biológicas	3	4	3	2	1		2				2		2	2	2	2	2	2	2	2	2	2	2	0	9	22.9
20	1	UNICAMP	Biológicas	3	2	1	2	2		2				2		1	1	1	2	2	2	2	2	2	2	3	3	1	14.6
18	1	UNICAMP	Biológicas	4	2	2	2	2		2				2		1	1	2	2	2	2	2	2	2	2	3	0	2	10.4167
19	1	UNICAMP	Biológicas	2	2	1	2	2		2				2		1	1	2	2	2	2	2	2	2	2	4	0	4	18.1818
29	1	UNICAMP	Biológicas	8	3	3	2	1		1	1	180	12	2		2	1	2	2	2	2	2	2	2	2	11	8	6	52.0833
22	1	UNICAMP	Biológicas	7°	1	2	2	2		2				2		1	2	1	2	2	2	2	2	2	2	1	0	0	2.08333
22	1	UNICAMP	Biológicas	5	3	4	2	1		2				2		1	2	2	1	2	2	2	2	2	1	17	11	3	64.5833
20	1	UNICAMP	Biológicas	1	2	2	2	2		2				2		1	1	1	2	2	2	2	2	2	2	4	0	1	10.4167
20	1	UNICAMP	Biológicas	3	2	2	2	2		2				2		1	1	2	1	2	2	2	2	2	2	4	6	4	29.1667
18	1	UNICAMP	Biológicas	1	2	3	2	2		2				2		2	2	2	2	2	2	2	2	2	2	9	2	5	33.3333
20	1	UNICAMP	Biológicas	1	2	2	2	2		1	1	60	12	2		2	2	2	2	2	2	2	2	2	2	1	1	10	25
21	1	UNICAMP	Biológicas	7	1	2	2	2		2				2		1	2	2	1	2	2	2	2	2	2	1	0	0	2.08333
28	1	UNICAMP	Exatas	2	2	3	2	2		2				2		1	2	2	2	2	2	2	2	2	1	1	0	1	4.16667
19	1	UNICAMP	Biológicas	4	2	4	2	2		2				2		1	2	2	1	2	2	2	2	2	2	13	0	2	37.5
19	1	UNICAMP	Exatas	3	4	3	2	1		1	2	56	14	2		1	1	2	2	2	2	2	2	2	2	16	4	12	66.6667
36	1	UNICAMP	Exatas	7	3	3	2	1		2				2		1	2	2	2	2	2	2	2	2	2	10	8	4	45.8333
26	1	UNICAMP	Exatas	7	4	3	2	1		1	1	48	4	2		1	2	2	2	2	2	2	2	1	2	8	5	7	41.6667
17	1	UNICAMP	Exatas	1	2	2	2	2		2				2		1	2	2	2	2	2	2	2	2	2	7	3	4	29.1667
18	1	UNICAMP	Exatas	1	2	3	2	2		2				2		1	2	2	2	2	2	2	2	2	2	14	10	7	64.5833
18	1	UNICAMP	Exatas	3	3	2	2	2		2				2		1	2	2	2	2	2	2	2	2	2	11	2	7	41.6667
20	1	UNICAMP	Humanas	5	3	3	1	1		2				2		1	2	2	2	2	2	2	2	2	2	5	0	1	12.5
19	1	UNICAMP	Humanas	1	1	2	2	2		2				2		1	2	2	2	2	2	2	2	2	1	6	1	4	22.9167
19	1	UNICAMP	Humanas	1	3	2	2	2		1	1	34	16	2		1	2	2	1	2	2	2	2	2	1	7	8	5	41.6667
21	1	UNICAMP	Humanas	1	2	2	2	2		2				2		1	2	1	2	2	2	2	2	2	1	1	0	0	2.08333
17	1	UNICAMP	Humanas	1	2	2	2	2		2				2		1	2	2	2	2	2	2	2	2	1	6	2	5	27.0833
20	1	UNICAMP	Humanas	3	2	3	2	2		2				2		1	1	2	2	2	2	2	2	2	2	4	1	2	14.5833
24	1	UNICAMP	Humanas	11	3	4	2	1		2				2		1	2	2	2	2	2	2	2	2	2	13	3	3	39.5833
26	1	UNICAMP	Humanas	3	2	2	2	2		2				2		1	2	2	1	2	2	2	2	2	2	3	4	2	18.75
19	1	UNICAMP	Humanas	1	2	1	2	2		2				2		1	2	1	1	2	2	2	2	1	1	3	2	4	18.75
21	1	UNICAMP	Humanas	8	2	2	1	1		2				2		1	1	2	2	2	2	2	2	2	2	5	0	4	20.4545
21	1	UNICAMP	Humanas	2	2	4	2	2		1	1	36	2	2		2	2	2	1	2	2	2	2	1	2	11	9	3	57.5
20	1	UNICAMP	Humanas	5	3	3	1	1		2				2		1	2	2	2	2	2	2	2	2	2	6	0	8	29.1667
18	1	UNICAMP	Humanas	3	3	3	2	1		1	1	3	6	2		2	2	2	1	2	2	2	2	2	1	10	4	7	43.75
20	1	UNICAMP	Humanas	5	4	4	2	1		2				2		1	1	2	1	2	2	2	2	2	2	11	13	4	58.3333
20	1	UNICAMP	Humanas	3	3	2	2	2		2				2		1	2	2	2	2	2	2	2	2	2	4	3	4	22.9167
21	1	UNICAMP	Humanas	3	3	3	2	1		2				2		1	2	2	1	2	2	2	2	2	2	5	4	2	22.9167
23	1	UNICAMP	Humanas	10	3	3	1	1		2				2		1	2	2	2	2	2	2	2	1	1	6	2	9	35.4167
23	1	UNICAMP	Humanas	7	2	3	2	2		2				2		1	2	2	2	2	2	2	2	2	2	3	2	1	12.5
22	1	UNICAMP	Humanas	9	2	2	2	2		1	1	48	5	2		2	2	1	2	2	2	2	2	2	1	2	0	1	6.25
22	1	UNICAMP	Humanas	7	1	2	2	2		2				2		1	2	2	2	2	2	2	2	2	2	3	1	1	10.4167
21	1	UNICAMP	Humanas	5	2	2	2	2		1	1	52	8	2		1	2	2	2	2	2	2	2	2	2	1	0	3	8.33333
21	1	UNICAMP	Humanas	3	2	3	2	2		2				2		1	2	1	2	2	2	2	2	2	2	6	3	9	37.5
17	1	UNICAMP	Exatas	1	2	3	2	2		2				2		1	1	2	2	2	2	2	2	2	1	2	0	1	6.25
37	1	UNICAMP	Humanas	2	2	2	2	2		2				2		1	2	1	2	2	2	2	2	2	2	2	0	3	10.4167
22	1	UNICAMP	Humanas	9	3	2	1	1		2				2		1	1	2	2	2	2	2	2	2	1	3	2	3	16.6667
18	1	UNICAMP	Humanas	1	3	2	1	2		2				2		2	2	2	2	2	2	2	2	2	1	6	0	8	29.1667
21	1	UNICAMP	Humanas	7	3	4	2	1		1	1	72	6	2		1	2	2	1	2	2	2	2	2	2	10	1	12	47.9167
23	1	UNICAMP	Humanas	7	3	3	1	1		1	1	60	12	2		1	1	2	1	2	2	2	2	2	2	4	0	7	22.9167
21	1	UNICAMP	Humanas	3	2	3	2	2		2				2		2	2	2	2	2	2	2	2	2	1	4	0	3	14.5833
26	1	UNICAMP	Exatas	3	3	3	2	1		1	1	60	8	2		1	2	2	2	2	2	2	2	2	2	3	4	7	29.1667
30	1	UNICAMP	Biológicas	1	4	4	1	1		2				2		1	2	2	2	2	2	2	2	2	2	11	6	12	60.4167
28	1	UNICAMP	Biológicas	1	2	2	2	2		2				2		1	1	2	2	2	2	2	2	2	1	2	1	1	8.33333
29	1	UNICAMP	Biológicas	8	3	4	2	1		2				2		1	2	2	2	2	2	2	2	2	1	16	9	7	66.6667
32	1	UNICAMP	Biológicas	6	4	3	2	1		2				2		1	2	2	1	2	2	2	2	2	2	5	2	2	18.75
28	1	UNICAMP	Exatas	5	3	3	1	1		2				2		2	2	2	2	2	2	2	2	2	1	13	10	7	62.5
32	1	UNICAMP	Exatas	7	2	2	2	2		2				2		1	2	2	2	2	2	2	2	2	2	5	7	1	27.0833
35	1	UNICAMP	Exatas	10	4	4	1	1		2				2		1	2	2	2	1	2	2	2	1	1	18	11	11	83.3333
27	1	UNICAMP	Exatas	2	2	3	2	2		2				2		1	1	2	2	2	2	2	2	2	2	3	0	1	8.33333
28	1	UNICAMP	Exatas	5	2	2	1	1		1	1	60	10	2		1	2	1	2	2	2	2	2	1	2	1	0	1	4.16667
26	1	UNICAMP	Exatas	1	2	2	2	2		2				2		1	2	2	2	1	2	2	2	2	2	6	2	4	25
30	1	UNICAMP	Biológicas	5	2	3	2	2		2				2		1	2	2	2	2	2	2	2	2	2	5	5	4	29.1667
26	1	UNICAMP	Exatas	3	3	4	2	1		1	1	120	2	2		2	2	2	2	2	2	2	2	2	2	3	0	4	14.5833
28	1	UNICAMP	Biológicas	3	2	2	2	2		2				2		1	1	2	2	2	2	2	2	2	1	10	16	12	79.1667
24	1	UNICAMP	Biológicas	2	3	1	2	2		2				2		1	2	2	2	2	2	2	2	2	2	1	1	7	18.75
28	1	UNICAMP	Exatas	2	4	4	2	1		2				2		1	2	2	1	2	2	2	2	2	2	16	8	12	75
27	1	UNICAMP	Exatas	4	2	3	2	2		2				2		1	1	2	2	2	2	2	2	2	2	2	2	1	10.4167
39	1	UNICAMP	Exatas	8	2	2	1	2		2				2		1	2	2	2	2	2	2	2	2	2	3	2	0	10.4167
34	1	UNICAMP	Exatas	3	3	3	1	1		2				2		1	1	1	1	2	2	2	2	2	1	8	4	6	37.5
29	1	UNICAMP	Humanas	3	2	2	2	2		2				2		1	1	2	2	2	2	2	2	2	2	2	0	1	6.25
34	1	UNICAMP	Biológicas	7	2	3	2	2		2				2		1	2	2	2	2	2	2	2	2	2	2	0	6	16.6667
30	1	UNICAMP	Biológicas	9	1	1	2	2		2				2		1	1	1	1	2	2	2	2	2	2	4	3	1	16.6667
27	1	UNICAMP	Biológicas	2	3	4	2	1		2				2		1	2	1	2	2	2	2	2	2	2	8	3	8	39.5833
30	1	UNICAMP	Exatas	3	2	2	2	2		2				2		1	2	2	2	2	2	2	2	2	2	9	4	3	33.3333
29	1	UNICAMP	Biológicas	5	3	3	2	1		1	2	48	15	2		1	2	2	2	2	2	2	2	2	2	4	4	6	29.1667
31	1	UNICAMP	Exatas	4	2	2	2	2		1	1	156	15	2		1	2	2	2	2	2	2	2	2	2	2	2	1	10.4167
25	1	UNICAMP	Exatas	4º	4	4	1	1		2				2		1	2	2	2	2	2	2	2	2	2	16	4	10	62.5
28	1	UNICAMP	Exatas	10	3	2	2	2		2				2		1	1	1	2	2	2	2	2	2	2	4	3	6	27.0833
27	1	UNICAMP	Exatas	5	4	4	1	1		1	1	60	10	2		1	1	2	2	2	2	2	2	2	1	8	3	12	47.9167
31	1	UNICAMP	Biológicas	2	2	2	2	2		2				2		1	1	2	1	2	2	2	2	2	2	4	0	3	14.5833
27	1	UNICAMP	Biológicas	3	2	2	2	2		2				2		1	2	2	2	1	2	2	2	2	2	1	0	1	4.16667
38	1	UNICAMP	Biológicas	9º	3	3	2	1		2				2		1	2	2	2	2	2	2	2	2	1	7	3	9	39.5833
31	1	UNICAMP	Exatas	9	2	3	2	2		2				2		1	1	2	2	2	2	2	2	2	2	2	0	2	8.33333
31	1	UNICAMP	Exatas	4	2	3	2	2		1	1	10	1	2		1	1	2	2	2	2	2	2	2	2	2	1	5	16.6667
29	1	UNICAMP	Exatas	3	3	3	2	1		1	1	120	3	2		1	1	2	2	2	2	2	2	2	1	4	3	5	25
24	1	UNICAMP	Exatas	2	3	3	1	1		2				2		1	1	2	2	2	2	2	2	2	1	10	2	12	50
26	1	UNICAMP	Humanas	3	2	3	2	2		2				2		1	2	2	1	2	2	2	2	1	1	7	15	6	58.3333
27	1	UNICAMP	Humanas	1o	2	2	2	2		2				2		1	2	2	2	2	2	2	2	1	2	3	2	1	12.5
31	1	UNICAMP	Exatas	1	3	3	2	1		2				2		1	2	2	1	2	2	2	2	2	1	6	2	2	20.8333
27	1	UNICAMP	Biológicas	5	3	3	2	1		2				2		1	2	2	2	2	2	2	2	2	2	4	1	9	29.1667
30	1	UNICAMP	Exatas	5	3	4	1	1		2				2		1	1	2	2	2	2	2	2	2	1	3	3	9	31.25
26	1	UNICAMP	Exatas	1	3	3	2	1		2	1	48	9	2		1	1	2	2	1	2	2	2	2	2	0	0	3	6.25
26	1	UNICAMP	Biológicas	1	3	2	1	1		2				2		1	1	2	2	2	2	2	2	2	1	5	2	3	20.8333
26	1	UNICAMP	Biológicas	2	4	3	1	1		2				2		1	2	2	2	2	2	2	2	2	2	4	0	7	22.9167
30	1	UNICAMP	Biológicas	1	3	2	2	2		2				2		1	1	1	2	2	2	2	2	2	1	6	3	1	20.8333
29	1	UNICAMP	Exatas	3	2	2	2	2		2				2		1	1	2	2	2	2	2	2	2	1	17	14	6	77.0833
30	1	UNICAMP	Exatas	1	2	3	2	2		2				2		1	2	2	1	2	2	2	2	2	2	3	3	1	14.5833
26	1	UNICAMP	Biológicas	1	2	2	2	2		2				2		1	1	2	2	2	2	2	2	2	2	1	1	3	10.4167
27	1	UNICAMP	Exatas	3	1	2	2	2		2				2		1	1	2	2	2	2	2	2	2	2	4	3	2	18.75
50	1	UNICAMP	Humanas	3º	3	2	2	2		2				2		1	2	2	2	2	2	2	2	2	2	4	6	0	20.8333
28	1	UNICAMP	Humanas	4	2	1	2	2		1	1	21	7	2		1	2	2	2	2	2	2	2	2	2	1	0	1	4.16667
29	1	UNICAMP	Humanas	5	3	2	2	2		2				2		1	1	2	2	2	2	2	2	2	2	3	0	7	20.8333
38	1	UNICAMP	Humanas	3º	3	3	2	1		2				2		1	1	2	1	2	1	2	2	2	1	7	2	4	27.0833
30	1	UNICAMP	Humanas	1	3	4	2	1		2				2		1	2	2	2	2	2	2	2	2	2	7	2	5	29.1667
28	1	UNICAMP	Biológicas	6º	2	3	2	2		1	1	24	8	2		1	2	2	2	2	2	2	2	2	1	0	0	7	14.5833
30	1	UNICAMP	Exatas	7	2	2	2	2		2				2		1	2	2	2	2	2	2	2	2	2	1	1	0	4.16667
26	1	UNICAMP	Exatas	4	3	4	2	1		2	1	72	12	2		1	2	2	2	2	2	2	2	2	1	10	6	9	52.0833
26	1	UNICAMP	Exatas	2	4	3	1	1		2				2		1	2	2	2	2	2	2	2	2	2	12	8	12	66.6667
27	1	UNICAMP	Exatas	6	2	3	2	2		2				2		1	1	2	2	2	2	2	2	2	2	4	0	1	10.4167
53	1	UNICAMP	Exatas	1	3	3	2	1		2				2		1	2	2	2	2	2	2	2	2	2	4	4	1	18.75
33	1	UNICAMP	Exatas	3	3	4	2	1		2				2		1	2	2	2	2	2	2	2	2	2	5	3	6	29.1667
32	1	UNICAMP	Exatas	8	3	3	2	1		2				2		1	2	2	2	2	2	2	2	2	2	3	0	3	12.5
32	1	UNICAMP	Exatas	4	1	1	2	2		2				2		1	1	2	2	2	2	2	2	2	2	0	0	0	0
27	1	UNICAMP	Exatas	2	3	2	1	1		2				1	refrativa	1	1	2	2	2	2	2	2	2	1	0	0	1	2.08333
28	1	UNICAMP	Exatas	4	4	4	2	1		1	1	156	4	2		1	2	2	2	2	2	2	2	2	1	8	8	7	47.9167
29	1	UNICAMP	Exatas	4	2	3	2	2		2				2		1	2	2	2	2	2	2	2	2	2	7	7	7	43.75
26	1	UNICAMP	Exatas	2	3	3	1	1		2				2		1	2	2	2	1	2	2	2	2	2	6	1	1	16.6667
28	1	UNICAMP	Exatas	01	3	3	2	1		2				2		1	2	2	2	2	2	2	2	2	2	11	10	9	62.5
28	1	UNICAMP	Exatas	10	2	2	2	2		2				2		1	2	2	2	2	2	2	2	2	2	5	4	3	25
26	1	UNICAMP	Exatas	3	3	2	2	2		2				2		1	2	2	2	2	2	2	2	2	2	3	0	10	27.0833
27	1	UNICAMP	Biológicas	1	1	2	2	2		2				2		1	1	2	2	2	2	2	2	2	2	2	0	0	4.16667
29	1	UNICAMP	Biológicas	5	4	3	2	1		1	1	120	10	2		1	1	2	1	2	2	2	2	2	1	13	11	9	68.75
24	1	UNICAMP	Biológicas	5	2	2	2	2		2				2		1	1	1	2	2	2	2	2	2	2	5	3	2	20.8333
30	1	UNICAMP	Biológicas	2	3	2	2	2		2				2		1	1	2	2	2	2	2	2	2	2	2	0	12	29.1667
29	1	UNICAMP	Humanas	1º	2	2	2	2		2				2		1	2	2	2	2	2	2	2	2	2	7	5	6	37.5
33	1	UNICAMP	Humanas	9º	3	1	2	2		2				2		1	2	2	2	2	2	2	2	2	2	2	0	0	4.16667
28	1	UNICAMP	Humanas	3	3	2	2	2		1	1	48	4	2		1	2	2	2	2	2	2	2	2	2	5	0	9	29.1667
34	1	UNICAMP	Humanas	7	3	2	2	2		2				2		1	1	2	2	2	2	2	2	2	2	4	3	4	22.9167
25	1	UNICAMP	Exatas	3º	1	2	2	2		2				2		1	2	2	1	2	2	2	2	2	2	4	0	0	8.33333
26	1	UNICAMP	Exatas	2	2	2	2	2		2				2		1	1	2	2	1	2	2	2	2	1	4	0	1	10.4167
31	1	UNICAMP	Exatas	1º	2	3	2	2		2				2		1	2	2	2	2	2	2	2	2	1	4	1	2	14.5833
28	1	UNICAMP	Biológicas	3	2	2	2	2		2				2		1	2	2	2	2	2	2	2	2	2	6	2	1	18.75
30	1	UNICAMP	Exatas	1°	3	3	1	1		2				2		1	2	2	2	2	2	2	2	2	1	4	0	2	12.5
38	1	UNICAMP	Humanas	3	3	3	1	1		2				2		1	2	2	1	2	2	2	2	2	2	7	7	10	50
26	1	UNICAMP	Exatas	4°	3	2	1	1		2				2		1	1	2	2	2	2	2	2	2	2	3	3	5	22.9167
25	1	UNICAMP	Exatas	3°	1	1	2	2		2				2		1	1	2	2	2	2	2	2	2	2	2	0	0	4.16667
30	1	UNICAMP	Exatas	11	3	3	2	1		2				2		1	2	2	2	2	2	2	2	2	1	11	2	3	33.3333
31	1	UNICAMP	Exatas	3	2	2	2	2		2				2		1	2	2	2	2	2	2	2	2	1	2	3	0	10.4167
30	1	UNICAMP	Exatas	1	4	4	2	1		2				2		1	1	2	2	2	2	2	2	2	1	8	0	4	25
27	1	UNICAMP	Exatas	9º	2	2	2	2		1	1	24	1	2		1	1	2	2	2	2	2	2	2	2	0	0	2	4.16667
28	1	UNICAMP	Exatas	4	1	3	2	2		1	1	5	16	2		1	2	2	2	2	2	2	2	2	2	2	2	0	8.33333
32	1	UNICAMP	Biológicas	2	3	2	2	2		2				2		1	2	2	2	2	2	2	2	2	2	2	1	3	12.5
33	1	UNICAMP	Biológicas	8	3	3	1	1		2				2		1	2	2	2	2	2	2	2	2	1	11	7	8	54.1667
38	1	UNICAMP	Biológicas	3	2	2	1	1		2				2		1	2	2	2	2	2	2	2	2	2	9	3	6	37.5
30	1	UNICAMP	Exatas	5	2	3	2	2		2				2		1	2	2	1	2	2	2	2	2	2	13	6	6	52.0833
29	1	UNICAMP	Exatas	4	3	3	2	1		2				2		1	2	2	2	2	2	2	2	2	2	5	4	1	20.8333
32	1	UNICAMP	Biológicas	1	4	3	1	1		2				2		1	1	2	2	2	2	2	2	2	2	12	9	8	60.4167
29	1	UNICAMP	Exatas	7	2	2	2	2		2				2		1	1	2	2	2	2	2	2	2	2	0	0	0	0
27	1	UNICAMP	Exatas	1	3	2	1	1		2				2		1	2	2	2	2	2	2	2	2	2	3	1	4	16.6667
46	1	UNICAMP	Exatas	3	2	3	2	2		2				2		1	2	2	2	2	2	2	2	2	2	4	2	2	16.6667
29	1	UNICAMP	Exatas	5	3	2	1	1		2				2		1	1	2	2	2	2	2	2	2	2	2	1	5	16.6667
42	1	UNICAMP	Humanas	1	2	3	2	2		2				2		1	2	1	2	2	2	2	2	2	2	7	2	4	27.0833
27	1	UNICAMP	Exatas	7º	3	3	2	1		1	Refrativa com Laser			2		1	1	2	2	2	2	2	2	2	1	5	1	3	18.75
26	1	UNICAMP	Biológicas	7º	1	2	2	2		2				2		1	1	2	2	2	2	2	2	2	2	7	0	2	18.75
32	1	UNICAMP	Humanas	3	3	3	2	1		2				2		1	1	1	1	2	2	2	2	2	1	8	8	9	52.0833
26	1	UNICAMP	Exatas	5	1	2	2	2		2				2		1	2	2	2	2	2	2	2	2	2	2	0	3	10.4167
21	1	UNICAMP	Humanas	5	1	2	2	2		2				2		1	1	2	2	2	2	2	2	2	1	2	1	0	6.25
22	1	UNICAMP	Humanas	9	2	2	2	2		2				2		1	2	2	2	2	2	2	2	2	2	4	3	4	22.9167
21	1	UNICAMP	Humanas	5	3	4	2	1		2				2		1	2	1	2	2	2	2	2	2	2	10	3	7	41.6667
31	1	UNICAMP	Humanas	5	2	2	2	2		2				2		1	1	2	1	2	2	2	2	2	2	1	0	1	4.16667
23	1	UNICAMP	Humanas	3	3	3	2	1		2	1	60	6	2		1	1	2	2	2	2	2	2	2	2	10	9	12	64.5833
27	1	UNICAMP	Humanas	1	3	3	2	1		2				2		1	1	2	2	2	2	2	2	2	1	2	0	5	14.5833
18	1	UNICAMP	Humanas	1	2	3	2	2		2				2		1	2	2	2	2	2	2	2	2	1	9	3	6	37.5
22	1	UNICAMP	Humanas	5	1	2	2	2		2				2		1	2	2	1	2	2	2	2	2	1	7	1	0	22.2222
18	1	UNICAMP	Humanas	1°	1	2	2	2		2				2		1	2	2	2	2	2	2	2	2	2	8	1	2	22.9167
23	1	UNICAMP	Humanas	6	3	3	2	1		1	1	96	3	2		1	2	2	2	1	2	2	2	2	2	7	4	5	33.3333
21	1	UNICAMP	Humanas	6	3	3	2	1		2				2		1	2	1	2	2	2	2	2	2	2	9	9	9	61.3636
26	1	UNICAMP	Humanas	6	3	3	2	1		2				2		1	1	2	2	2	2	2	2	2	2	2	3	9	35
21	1	UNICAMP	Humanas	8	2	3	2	2		2				2		1	2	2	2	2	2	2	2	2	1	9	0	12	43.75
21	1	UNICAMP	Humanas	3	2	3	2	2		2				2		1	1	2	1	2	2	2	2	2	2	4	4	8	33.3333
21	1	UNICAMP	Humanas	1	3	2	2	2		1	1	3	3	2		2	2	1	2	2	2	2	2	2	2	2	2	0	8.33333
41	1	UNICAMP	Biológicas	11	3	3	2	1		2				1	Correção miopia e astigmatismo	1	2	2	2	2	2	2	2	2	1	8	5	10	47.9167
23	1	UNICAMP	Biológicas	1º	2	2	2	2		2				2		1	2	2	2	2	2	2	2	2	1	6	3	5	29.1667
24	1	UNICAMP	Biológicas	11	2	2	2	2		2				2		1	2	2	2	2	2	2	2	2	1	2	1	1	8.33333
25	1	UNICAMP	Biológicas	10	2	2	2	2		2				2		1	2	2	2	2	2	2	2	2	2	5	2	2	18.75
20	1	UNICAMP	Biológicas	3	2	2	2	2		2				2		1	1	2	2	2	2	2	2	2	2	4	2	3	18.75
35	1	UNICAMP	Biológicas	4	4	4	1	1		2				2		1	1	2	2	2	2	2	2	2	2	10	3	4	35.4167
24	1	UNICAMP	Biológicas	9°	2	3	2	2		2				1	Correção de estrabismo	1	2	1	1	2	2	2	2	1	1	5	3	1	22.5
21	1	UNICAMP	Biológicas	7	3	3	2	1		1	1	24	2	2		2	2	2	1	2	2	2	2	2	2	4	1	9	29.1667
27	1	UNICAMP	Biológicas	15	2	3	2	2		2				2		1	1	2	2	2	2	2	2	2	1	5	3	1	18.75
18	1	UNICAMP	Biológicas	1	3	2	2	2		2	1	24	4	2		1	2	1	2	2	2	2	2	2	2	10	6	11	56.25
18	1	UNICAMP	Biológicas	1	2	1	2	2		2				2		1	2	2	2	2	2	2	2	2	1	3	0	1	8.33333
26	1	UNICAMP	Biológicas	5º	2	2	2	2		1	1	10	14	2		2	2	2	2	2	2	2	2	2	2	2	0	3	10.4167
25	1	UNICAMP	Exatas	7	3	2	2	2		2				2		1	2	2	2	2	2	2	2	2	2	8	2	2	25
18	1	UNICAMP	Biológicas	1	2	3	2	2		2				2		1	2	2	2	2	2	2	2	2	1	4	3	1	16.6667
20	1	UNICAMP	Biológicas	7	1	2	2	2		2				2		1	2	2	2	2	2	2	2	2	2	2	0	1	6.25
21	1	UNICAMP	Biológicas	7	3	1	2	2		1	1	60	3	2		1	2	2	2	2	2	2	2	2	2	1	0	1	4.16667
19	1	UNICAMP	Biológicas	1	2	2	2	2		2				2		2	2	2	2	2	2	2	2	2	2	4	2	1	14.5833
20	1	UNICAMP	Biológicas	1	2	3	2	2		2				2		1	1	2	2	2	2	2	2	2	1	15	4	5	50
19	1	UNICAMP	Biológicas	1	3	4	2	1		2				2		1	2	2	2	2	2	2	2	2	1	7	2	2	22.9167
25	1	UNICAMP	Biológicas	5	2	2	2	2		2				2		2	2	2	2	2	2	2	2	2	2	5	0	2	14.5833
18	1	UNICAMP	Biológicas	2	1	2	2	2		2				2		1	2	1	1	2	2	2	2	2	1	3	0	2	10.4167
21	1	UNICAMP	Biológicas	7°	3	2	2	2		2				2		1	1	1	1	2	2	2	2	2	1	7	4	2	27.0833
30	1	UNICAMP	Exatas	10	1	1	2	2		2				2		1	2	2	2	2	2	2	2	2	2	1	0	0	2.08333
23	1	UNICAMP	Exatas	6	2	2	2	2		1	1	15	8	2		2	1	2	2	2	2	2	2	2	2	1	0	1	4.16667
29	1	UNICAMP	Exatas	2	3	2	2	2		2				2		1	1	2	2	2	2	2	2	2	2	3	2	1	12.5
18	1	UNICAMP	Exatas	1	2	3	2	2		2				2		1	2	2	2	2	2	2	2	2	1	11	3	3	35.4167
23	1	UNICAMP	Exatas	1	2	2	2	2		2				2		1	2	2	2	2	2	2	2	2	2	1	0	0	2.08333
22	1	UNICAMP	Exatas	9	4	3	2	1		2				2		1	2	2	2	2	2	2	2	2	2	9	13	9	64.5833
37	1	UNICAMP	Exatas	7	2	3	2	2		2				2		1	1	2	2	2	2	2	2	2	1	5	5	2	25
22	1	UNICAMP	Exatas	7º	1	2	2	2		2				2		1	2	2	1	2	2	2	2	2	2	4	1	1	13.6364
17	1	UNICAMP	Exatas	1	4	4	2	1		2				2		1	2	2	2	2	2	2	2	2	1	13	12	10	72.9167
21	1	UNICAMP	Exatas	9	1	2	2	2		2				2		1	1	2	1	2	2	2	2	2	1	3	3	2	16.6667
17	1	UNICAMP	Exatas	1	3	3	2	1		2				2		1	2	2	1	2	2	2	2	2	2	7	2	5	29.1667
18	1	UNICAMP	Exatas	1	1	2	2	2		2				2		2	2	2	1	2	2	2	2	2	2	5	2	0	14.5833
20	1	UNICAMP	Exatas	5	2	3	2	2		2				2		1	2	2	1	2	2	2	2	2	1	10	9	2	43.75
29	1	UNICAMP	Exatas	8	3	2	2	2		2				2		1	2	2	2	2	2	2	2	2	2	4	0	3	14.5833
24	1	UNICAMP	Exatas	11	4	2	2	2		2				2		1	2	2	2	2	2	2	2	2	2	1	3	0	10
23	1	UNICAMP	Exatas	3	2	3	2	2		2				2		1	2	2	2	2	2	2	2	2	2	7	2	10	43.1818
20	1	UNICAMP	Exatas	3	2	3	2	2		2				2		1	1	2	1	2	2	2	2	2	2	5	2	4	22.9167
18	1	UNICAMP	Exatas	3	1	3	2	2		2				2		1	1	2	2	2	2	2	2	2	2	5	0	4	18.75
17	1	UNICAMP	Exatas	1	2	2	2	2		2				2		1	2	2	2	2	2	2	2	2	1	3	0	0	6.25
19	1	UNICAMP	Exatas	3	3	3	1	1		2				2		1	1	2	2	2	2	2	2	2	2	5	0	3	16.6667
20	1	UNICAMP	Exatas	5	2	3	2	2		2	1	84	12	2		1	1	1	1	2	2	2	2	2	2	4	1	2	14.5833
21	1	UNICAMP	Exatas	7	4	4	2	1		2				2		1	2	2	1	2	2	2	2	2	2	5	13	4	45.8333
18	1	UNICAMP	Exatas	1	1	2	2	2		2				2		1	1	2	2	2	2	2	2	2	2	1	0	0	2.08333
34	1	UNICAMP	Exatas	2	2	2	2	2		2				2		1	2	2	2	2	2	2	2	2	2	2	2	2	12.5
24	1	UNICAMP	Exatas	8	3	3	2	1		1	1	24	12	2		1	2	2	2	2	2	2	2	2	1	5	2	1	16.6667
26	1	UNICAMP	Exatas	12	3	2	1	1		1	1	120	8	1	refrativa	1	1	2	2	2	2	2	2	2	2	1	1	3	10.4167
23	1	UNICAMP	Exatas	5	2	2	2	2		2				2		1	2	2	2	2	2	2	2	2	2	6	1	1	16.6667
19	1	UNICAMP	Exatas	5	2	1	2	2		2				2		1	1	2	2	2	2	2	2	2	2	2	1	3	12.5
20	1	UNICAMP	Exatas	5º	2	2	2	2		2				2		1	1	2	2	2	2	2	2	2	2	5	5	3	27.1
18	1	UNICAMP	Exatas	2	2	2	2	2		1	1	48	8	2		2	2	2	2	2	2	2	2	2	2	1	3	4	18.1818
18	1	UNICAMP	Exatas	1	3	3	2	1		2				2		1	2	2	2	2	2	2	2	2	1	6	2	3	22.9167
24	1	UNICAMP	Exatas	7	3	3	2	1		2				2		1	2	2	1	2	2	2	2	2	1	10	1	4	31.25
21	1	UNICAMP	Exatas	3	3	3	2	1		2				2		1	2	1	1	2	2	2	2	2	2	14	5	4	47.9167
20	1	UNICAMP	Exatas	7	2	2	2	2		1	1	48	1	2		1	1	2	2	2	2	2	2	2	2	1	0	0	2.08333
20	1	UNICAMP	Exatas	7	3	2	2	2		1	1	60	6	2		1	2	2	1	2	2	2	2	2	2	4	2	2	16.6667
23	1	UNICAMP	Exatas	11	3	4	2	1		2				2		1	2	2	2	2	2	2	2	2	2	11	6	3	41.6667
24	1	UNICAMP	Exatas	9	2	3	2	2		2				2		1	1	2	2	2	2	2	2	2	1	6	4	1	22.9167
27	1	UNICAMP	Exatas	3o	2	3	2	2		2				2		1	1	2	1	2	2	2	2	2	2	4	2	3	18.75
18	1	UNICAMP	Exatas	1	3	3	2	1		2				2		2	2	2	2	2	2	2	2	1	1	5	3	5	27.0833
19	1	UNICAMP	Exatas	3	2	4	2	2		2				2		1	2	2	2	2	2	2	2	2	2	1	0	3	8.33333
20	1	UNICAMP	Exatas	1	3	3	2	1		2				2		1	1	2	2	2	2	2	2	2	1	8	3	10	43.75
20	1	UNICAMP	Exatas	5°	2	2	2	2		1	1	24	10	2		1	1	2	1	2	2	2	2	2	2	2	6	5	27.0833
25	1	UNICAMP	Exatas	11o	2	2	2	2		2				2		1	2	2	2	2	2	2	2	2	1	6	4	7	35.4167
24	1	UNICAMP	Exatas	12	1	3	2	2		2				2		1	1	2	2	2	2	2	2	2	2	2	2	0	8.33333
20	1	UNICAMP	Exatas	5	1	2	2	2		1	1	15	12	2		1	1	2	2	2	2	2	2	2	2	1	0	1	4.16667
18	1	UNICAMP	Exatas	2	2	2	2	2		2				2		1	1	1	2	2	2	2	2	2	2	0	0	0	0
35	1	UNICAMP	Exatas	2	2	2	2	2		1	1	120	16	2		2	2	2	2	2	2	2	2	2	2	4	2	4	20.8333
20	1	UNICAMP	Exatas	4	2	2	2	2		2				2		1	1	2	1	2	2	2	2	2	2	2	3	5	20.8333
23	1	UNICAMP	Exatas	8º	1	3	2	2		2				2		1	2	2	1	2	2	2	2	2	1	3	1	0	9.09091
35	1	UNICAMP	Exatas	11	2	2	2	2		2				2		2	1	2	2	2	2	2	2	2	2	1	0	3	10
19	1	UNICAMP	Exatas	3	2	3	2	2		1	1	20	12	2		2	2	2	2	2	2	2	2	2	2	2	3	6	27.5
24	1	UNICAMP	Exatas	9	1	2	2	2		2				2		2	2	2	2	2	2	2	2	1	2	0	0	0	0
24	1	UNICAMP	Exatas	11	3	3	2	1		2	1	4	2	2		2	2	2	2	2	2	2	2	2	2	4	3	9	33.3333
31	1	UNICAMP	Exatas	3	2	1	1	1		2				1	Retirada de calázio	1	2	2	2	2	2	2	2	2	2	4	1	3	16.6667
20	1	UNICAMP	Exatas	7	3	3	2	1		2				2		1	1	2	1	2	2	2	2	2	1	3	2	4	18.75
23	1	UNICAMP	Exatas	9	3	2	1	1		2				2		1	1	2	2	2	2	2	2	2	2	2	2	0	8.33333
20	1	UNICAMP	Exatas	7º	4	3	1	1		1	1	60	4	2		1	1	2	2	2	2	2	2	2	2	10	6	10	54.1667
30	1	UNICAMP	Exatas	1	2	3	2	2		2				2		1	2	2	2	2	2	2	2	2	1	10	8	6	50
20	1	UNICAMP	Exatas	5	2	3	2	2		2				2		2	2	2	2	2	1	2	2	2	1	3	7	5	31.25
26	1	UNICAMP	Exatas	3	2	3	2	2		2				2		1	2	2	2	2	2	2	2	2	2	2	0	3	10.4167
17	1	UNICAMP	Exatas	1	2	2	2	2		2				2		1	2	2	2	2	2	2	2	2	1	2	0	1	6.25
21	1	UNICAMP	Exatas	5o	1	2	2	2		2				2		1	2	2	2	2	2	2	2	2	1	4	3	1	16.6667
19	1	UNICAMP	Exatas	3	2	2	2	2		2				2		1	1	2	2	2	2	2	2	2	2	3	5	3	22.9
20	1	UNICAMP	Exatas	3	2	3		2		2				1	Correção de miopia/astigmatismo	1	2	2	1	2	2	2	2	2	1	4	2	7	27.1
24	1	UNICAMP	Exatas	10	3	2	2	2		1	1	8	15	2		2	2	2	2	2	2	2	2	2	2	3	0	3	13.6364
17	1	UNICAMP	Exatas	2	3	3	2	1		1	1	24	8	2		2	2	2	2	2	2	2	2	2	2	11	0	3	29.1667
21	1	UNICAMP	Exatas	4	2	2	2	2		2				2		1	2	2	2	2	2	2	2	2	1	8	7	6	43.75
21	1	UNICAMP	Exatas	5	3	4	2	1		2				2		1	1	2	1	2	2	2	2	2	1	9	9	8	54.1667
27	1	UNICAMP	Exatas	12	2	2	2	2		2				2		1	1	2	2	2	2	2	2	2	1	8	2	8	37.5
17	1	UNICAMP	Exatas	1º	2	2	2	2		2				2		2	2	2	2	2	2	2	2	2	1	1	0	6	14.6
22	1	UNICAMP	Exatas	5	2	2	2	2		2				2		1	2	2	1	2	2	2	2	2	2	4	1	2	14.5833
36	1	UNICAMP	Exatas	9	4	1	2	2		2				2		1	2	2	2	2	2	2	2	2	2	4	3	4	22.9167
23	1	UNICAMP	Exatas	3º	1	2	2	2		2				2		1	2	2	2	2	2	2	2	2	2	4	0	1	10.4167
22	1	UNICAMP	Exatas	2	2	3	2	2		2				2		1	1	2	2	2	2	2	2	2	1	11	10	8	60.4167
24	1	UNICAMP	Exatas	7°	3	3	2	1		1	1	120	9	2		1	1	2	2	2	2	2	2	2	1	11	4	5	41.6667
18	1	UNICAMP	Exatas	1º	2	3	2	2		1	1	60	16	2		2	1	2	2	2	2	2	2	2	2	6	1	3	25
18	1	UNICAMP	Exatas	2	1	2	2	2		2				2		1	1	2	2	2	2	2	2	2	2	2	0	1	9.375
19	1	UNICAMP	Exatas	1	2	3	2	2		2				2		2	2	2	2	2	2	2	2	2	2	6	2	3	22.9167
25	1	UNICAMP	Exatas	8	2	2	2	2		2				2		1	1	2	2	2	2	2	2	2	2	1	1	0	4.16667
29	1	UNICAMP	Exatas	9	2	3	2	2		2				2		1	2	1	2	2	2	2	2	2	1	9	4	5	37.5
25	1	UNICAMP	Exatas	7	2	2	2	2		1	1	12	1	2		1	1	2	2	2	2	2	2	2	2	0	0	0	0
22	1	UNICAMP	Exatas	11	2	2	2	2		2				2		1	2	2	2	2	2	2	2	1	1	5	1	1	14.5833
28	1	UNICAMP	Exatas	1	2	2	2	2		2				2		1	2	2	2	2	2	2	2	2	2	4	1	1	12.5
18	1	UNICAMP	Exatas	1º	2	2	2	2		1	1	-	4	2		2	1	2	2	2	2	2	2	2	2	0	N/A	0	0
23	1	UNICAMP	Exatas	7º	3	2	2	2		2				1	Correção de miopia	1	2	2	2	2	2	2	2	2	2	2	0	8	20.8333
20	1	UNICAMP	Exatas	5	3	2	2	2		2				2		1	2	2	2	2	2	2	2	2	2	4	4	2	20.8333
25	1	UNICAMP	Exatas	1	3	3	2	1		2				2		1	2	2	2	2	2	2	2	2	1	18	7	7	66.6667
20	1	UNICAMP	Exatas	5	1	1	2	2		2				2		2	2	2	2	2	2	2	2	2	2	3	1	0	8.33333
21	1	UNICAMP	Exatas	9	3	2	2	2		2				2		1	1	1	2	2	2	2	2	2	2	7	8	0	31.25
18	1	UNICAMP	Exatas	1	2	3	2	2		2				2		1	2	2	2	2	2	2	2	2	1	7	1	2	20.8333
25	1	UNICAMP	Exatas	4	3	2	2	2		2				2		1	1	2	2	2	2	2	2	2	2	5	0	3	16.6667
22	1	UNICAMP	Exatas	7	1	2	2	2		2				2		1	1	2	2	2	2	2	2	2	2	2	1	1	8.33333
25	1	UNICAMP	Exatas	3	3	4	2	1		2				2		1	2	2	2	2	2	2	2	2	2	10	3	3	33.3333
18	1	UNICAMP	Exatas	1º	2	2	2	2		2				2		1	1	2	2	2	2	2	2	2	2	3	3	3	18.8
22	1	UNICAMP	Exatas	8	2	2	2	2		2				2		1	2	2	2	2	2	2	2	2	2	2	0	1	6.81818
22	1	UNICAMP	Exatas	7	3	3	2	1		2				2		1	1	2	2	2	2	2	2	2	2	8	3	10	43.75
21	1	UNICAMP	Exatas	7	3	2	1	1		2				2		1	1	2	2	2	2	2	2	2	2	2	3	3	16.6667
20	1	UNICAMP	Exatas	7	3	3	2	1		1	1	72	14	2		1	2	1	2	1	2	2	2	2	2	7	5	12	50
24	1	UNICAMP	Exatas	9	2	2	2	2		2				2		1	1	2	1	2	2	2	2	2	1	5	3	1	18.75
21	1	UNICAMP	Exatas	7	4	4	2	1		2				2		1	2	2	2	2	2	2	2	2	2	7	4	6	35.4167
21	1	UNICAMP	Exatas	7	3	3	2	1		2				2		1	2	1	2	2	2	2	2	2	2	10	7	8	52.0833
18	1	UNICAMP	Exatas	1	2	2	2	2		1	1	48	12	2		1	2	2	1	2	2	2	2	2	2	3	3	0	12.5
22	1	UNICAMP	Exatas	11	2	3	2	2		2				2		1	1	1	2	2	2	2	2	2	1	5	2	3	20.8333
19	1	UNICAMP	Exatas	1	2	3	2	2		2				2		1	2	2	2	2	2	2	2	2	2	8	3	2	27.0833
18	1	UNICAMP	Exatas	1	3	2	2	2		1	1	72	12	2		1	1	2	2	2	2	2	2	2	2	7	0	12	39.5833
21	1	UNICAMP	Exatas	7	1	4	2	2		2				2		1	2	2	2	2	2	2	2	2	1	7	2	2	22.9167
24	1	UNICAMP	Exatas	9	2	2	2	2		1	1	120	1	2		1	2	2	2	2	2	2	2	2	1	3	1	1	10.4167
19	1	UNICAMP	Exatas	1º	3	2	2	2		2				2		1	1	2	2	2	2	2	2	2	1	7	2	5	29.2
21	1	UNICAMP	Exatas	5º	2	2	2	2		2				2		1	1	2	1	2	2	2	2	2	2	4	0	1	10.4
20	1	UNICAMP	Exatas	2	2	3	2	2		2				2		1	1	2	2	2	2	2	2	1	1	11	9	8	58.3333
19	1	UNICAMP	Exatas	2	1	2	2	2		2				2		2	2	2	2	2	2	2	2	2	2	2	0	0	4.54545
19	1	UNICAMP	Exatas	5	1	2	2	2		2				2		1	1	2	2	2	2	2	2	2	2	2	0	2	8.33333
27	1	UNICAMP	Exatas	7	3	3	2	1		1	1	60	13	2		1	2	2	2	2	2	2	2	2	1	2	1	1	8.33333
33	1	UNICAMP	Exatas	7	1	1	2	2		2				2		1	2	2	2	2	2	2	2	2	2	0	0	3	6.25
26	1	UNICAMP	Exatas	5	2	3	2	2		2				2		1	1	2	1	2	2	2	2	2	2	2	5	5	25
18	1	UNICAMP	Exatas	1	2	3	2	2		2				2		1	1	2	1	2	2	2	2	2	2	6	4	3	27.0833
21	1	UNICAMP	Exatas	7	2	2	2	2		2				2		1	1	1	2	2	2	2	2	2	1	3	0	1	8.33333
22	1	UNICAMP	Exatas	5	2	2	2	2		2				2		1	2	2	2	2	2	2	2	2	2	7	1	0	16.6667
21	1	UNICAMP	Exatas	5	2	3	2	2		2				2		1	1	2	2	2	2	2	2	2	1	8	7	6	43.75
20	1	UNICAMP	Exatas	7	3	1	2	2		2	1	84	15	2		1	1	2	2	2	2	2	2	2	2	0	0	4	8.33333
23	1	UNICAMP	Exatas	5	2	2	2	2		2				2		1	2	2	2	2	2	2	2	2	2	7	2	5	29.1667
24	1	UNICAMP	Exatas	1	3	4	1	1		2				2		1	2	2	2	2	2	2	2	2	1	11	7	4	45.8333
20	1	UNICAMP	Exatas	1	4	3	2	1		1	1	108	11	2		1	1	2	1	2	2	2	2	2	1	5	4	11	41.6667
22	1	UNICAMP	Humanas	3°	3	3	2	1		2				2		1	1	2	1	2	2	2	2	1	2	8	3	5	33.3333
24	1	UNICAMP	Humanas	7	2	3	2	2		2				2		1	1	2	2	2	2	2	2	2	2	6	2	0	16.6667
22	1	UNICAMP	Humanas	7	3	3	2	1		2				2		1	2	2	2	2	2	2	2	2	2	4	1	1	12.5
21	1	UNICAMP	Humanas	7	3	3	1	1		2				2		1	2	2	2	2	2	2	2	2	1	10	4	7	43.75
18	1	UNICAMP	Humanas	1	2	3	2	2		1	2	48	6	2		1	1	2	2	2	2	2	2	2	2	3	0	2	10.4167
20	1	UNICAMP	Humanas	5	1	2	2	2		2				2		1	2	2	1	2	2	2	2	2	2	5	0	0	10.4167
35	1	UNICAMP	Humanas	1	3	3	2	1		2				1		1	1	2	2	2	2	2	2	2	2	3	0	6	18.75
19	1	UNICAMP	Humanas	2	2	3	2	2		2				2		1	1	2	1	2	2	2	2	2	2	5	2	1	20
17	1	UNICAMP	Biológicas	1	3	2	1	2		2				2		1	2	2	2	2	2	2	2	2	2	10	3	2	31.25
19	1	UNICAMP	Biológicas	3	2	2	2	2		2				2		1	2	2	2	2	2	2	2	2	1	2	1	1	8.33333
20	1	UNICAMP	Biológicas	7	2	2	2	2		2				2		1	1	2	2	2	2	2	2	2	2	4	0	2	12.5
22	1	UNICAMP	Biológicas	9	2	2	2	2		2				2		1	1	2	2	2	2	2	2	2	1	2	0	3	10.4167
20	1	UNICAMP	Biológicas	5	2	2	2	2		2				2		2	2	2	2	2	2	2	2	2	2	2	1	10	27.0833
20	1	UNICAMP	Biológicas	6	2	2	2	2		2				2		1	2	2	2	2	2	2	2	2	1	6	2	1	22.5
19	1	UNICAMP	Biológicas	3	2	3	2	2		2				2		1	1	2	1	2	2	2	2	2	2	3	1	2	12.5
22	1	UNICAMP	Biológicas	5	2	2	2	2		2				2		2	1	2	2	2	2	2	2	2	1	3	2	1	12.5
21	1	UNICAMP	Biológicas	7	3	3	1	1		1	1	48	8	2		1	1	2	2	2	2	2	2	2	1	3	0	3	12.5
21	1	UNICAMP	Biológicas	5	4	3	1	1		2				2		1	1	1	2	2	2	2	2	2	2	9	8	10	56.25
24	1	UNICAMP	Biológicas	2	2	3	2	2		2				2		1	2	2	1	2	2	2	2	2	1	12	13	7	66.6667
21	1	UNICAMP	Exatas	7	2	3	2	2		2				2		1	2	2	2	2	2	2	2	2	1	4	1	2	14.5833
18	1	UNICAMP	Exatas	4	3	3	2	1		2				2		1	2	2	2	2	2	2	2	2	2	3	0	3	12.5
17	1	UNICAMP	Humanas	1	1	2	2	2		2				2		2	2	2	2	2	2	2	2	2	2	1	0	2	6.25
26	1	UNICAMP	Humanas	1	2	2	2	2		2				2		1	1	1	2	2	2	2	2	2	2	1	3	5	18.75
22	1	UNICAMP	Humanas	7	4	3	1	1		2				2		1	2	1	2	2	2	2	2	2	2	9	3	4	33.3333
21	1	UNICAMP	Humanas	1°	2	3	1	1		2				2		1	2	2	2	2	2	2	2	2	1	9	2	8	39.5833
21	1	UNICAMP	Exatas	7	2	3	2	2		2				2		1	2	2	1	2	2	2	2	2	2	3	0	5	16.6667
19	1	UNICAMP	Exatas	5	3	2	2	2		2				2		1	1	2	2	2	2	2	2	1	1	6	4	3	27.0833
22	1	UNICAMP	Exatas	9	2	2	2	2		2				2		1	2	2	1	2	2	2	2	2	2	6	6	8	41.6667
23	1	UNICAMP	Exatas	6	2	2	2	2		2				2		1	2	2	2	2	2	2	2	1	1	3	0	2	10.4167
30	1	UNICAMP	Exatas	8	2	2	2	2		2				1	Tersol alérgico	1	2	1	2	2	2	2	2	1	2	6	4	5	31.25
19	1	UNICAMP	Exatas	3	2	2	2	2		2				2		1	1	2	2	2	2	2	2	2	2	1	0	5	12.5
20	1	UNICAMP	Exatas	7	2	2	2	2		2				2		1	1	2	2	2	2	2	2	2	1	2	1	0	6.25
18	1	UNICAMP	Exatas	2	3	3	2	1		2				2		1	1	2	2	2	2	2	2	2	2	7	3	8	40.9091
19	1	UNICAMP	Biológicas	3	3	4	2	1		2				2		1	2	2	1	2	2	2	2	2	1	6	2	8	33.3333
22	1	UNICAMP	Biológicas	9	2	2	2	2		2				2		1	1	2	1	2	2	2	2	2	1	5	0	1	12.5
20	1	UNICAMP	Biológicas	3	1	1	2	2		2				2		1	2	2	2	2	2	2	2	2	1	5	5	0	20.8333
27	1	UNICAMP	Biológicas	7	3	2	2	2		2				2		1	2	1	2	2	2	2	2	2	2	5	2	2	18.75
21	1	UNICAMP	Biológicas	5	1	2	2	2		1	1	96	14	2		1	1	2	2	2	2	2	2	2	1	3	0	2	10.4167
20	1	UNICAMP	Biológicas	5	3	2	2	2		2				2		1	2	2	2	2	2	2	2	2	1	4	3	2	18.75
22	1	UNICAMP	Biológicas	7	3	3	2	1		1	1	72	12	2		1	1	2	2	2	2	2	2	2	2	2	0	1	6.25
21	1	UNICAMP	Biológicas	1	2	3	2	2		2				2		1	2	2	2	2	2	2	2	2	2	8	5	3	36.3636
23	1	UNICAMP	Biológicas	8	3	3	2	1		2				2		1	1	2	1	2	2	2	2	2	2	6	2	7	34.0909
20	1	UNICAMP	Biológicas	5	2	3	2	2		2				2		2	2	2	2	2	2	2	1	2	2	4	0	6	35.7143
22	1	UNICAMP	Biológicas	8	2	2	2	2		2				2		1	1	2	1	1	2	2	2	2	2	3	4	3	20.8333
17	1	UNICAMP	Biológicas	1	1	2	2	2		2				2		1	2	2	2	2	2	2	2	2	2	1	0	0	2.08333
19	1	UNICAMP	Biológicas	1	1	2	2	2		2				2		1	2	2	2	2	2	2	2	2	1	3	1	0	8.33333
20	1	UNICAMP	Biológicas	5	1	2	2	2		2	1	16	16	2		1	2	2	2	2	2	2	2	2	1	2	1	0	6.25
18	1	UNICAMP	Humanas	1	2	2	2	2		2				2		1	1	2	2	2	2	2	2	2	2	5	1	1	14.5833
28	1	UNICAMP	Humanas	12	2	2	2	2		2				2		1	2	2	2	2	2	2	2	2	2	9	16	1	54.1667
25	1	UNICAMP	Humanas	1	2	3	2	2		2				2		1	2	2	1	2	2	2	2	2	2	4	2	5	22.9167
26	1	UNICAMP	Humanas	1	2	3	2	2		2				2		1	2	2	1	2	2	2	2	1	2	5	0	0	10.4167
28	1	UNICAMP	Humanas	1	2	2	2	2		2				2		1	2	2	2	2	2	2	2	2	2	2	0	0	4.16667
18	1	UNICAMP	Humanas	1	3	3	2	1		2				2		1	1	1	2	2	2	2	2	2	2	6	4	11	43.75
24	1	UNICAMP	Humanas	1	3	2	2	2		2				2		1	1	2	2	2	2	2	2	2	2	2	4	6	25
24	1	UNICAMP	Humanas	11	2	3	2	2		2				2		1	2	2	2	2	2	2	2	2	2	4	2	2	16.6667
20	1	UNICAMP	Humanas	7	3	2	2	2		2	1	36	12	2		1	2	2	2	2	2	2	2	2	2	2	2	7	22.9167
23	1	UNICAMP	Humanas	9	1	3	2	2		2				2		1	2	1	2	2	2	2	2	2	2	13	7	10	62.5
18	1	UNICAMP	Humanas	1	2	2	2	2		2				2		1	2	2	2	2	2	2	2	2	2	3	0	2	10.4167
20	1	UNICAMP	Humanas	4	3	4	2	1		2				2		2	2	2	2	2	2	2	2	2	2	7	0	5	37.5
24	1	UNICAMP	Humanas	9	1	2	2	2		2				2		1	2	2	2	2	2	2	2	1	2	2	0	1	6.81818
29	1	UNICAMP	Humanas	3	3	3	2	1		2				2		1	2	2	2	2	2	2	2	2	2	4	4	5	27.0833
30	1	UNICAMP	Biológicas	3	2	2	2	2		2				2		1	1	2	2	2	2	2	2	2	2	3	0	2	10.4167
29	1	UNICAMP	Biológicas	7	4	4	1	1		2				2		1	2	1	2	2	2	2	2	1	1	13	7	10	62.5
20	1	UNICAMP	Humanas	7	1	2	2	2		1	1			2		1	2	2	2	2	2	2	2	2	2	3	0	2	10.4167
18	1	UNICAMP	Humanas	1	2	3	2	2		2				2		1	1	2	2	2	2	2	2	2	1	9	3	5	35.4167
17	1	UNICAMP	Humanas	1	2	2	2	2		2				2		1	2	1	2	2	2	2	2	2	1	4	1	3	16.6667
18	1	UNICAMP	Humanas	1	1	2	2	2		2				2		1	2	2	2	2	2	2	2	2	2	7	3	2	25
18	1	UNICAMP	Humanas	2	3	2	2	2		2				2		1	2	2	2	2	2	2	2	2	2	8	4	6	40.9091
19	1	UNICAMP	Humanas	1	3	2	2	2		1	1	48	12	2		1	1	2	2	2	2	2	2	2	2	3	1	3	14.5833
21	1	UNICAMP	Humanas	7	2	3	2	2		2				2		1	1	2	2	2	2	2	2	2	1	5	3	0	16.6667
21	1	UNICAMP	Humanas	5	1	3	2	2		2				2		1	2	1	1	2	2	2	2	2	2	7	4	2	27.0833
21	1	UNICAMP	Humanas	7	2	2	2	2		2				2		1	2	2	2	2	2	2	2	2	2	0	0	0	0
21	1	UNICAMP	Humanas	9	2	3	2	2		2				2		1	1	1	2	2	2	2	2	2	2	7	7	10	50
17	1	UNICAMP	Humanas	1	2	2	2	2		2				2		1	2	1	1	2	2	2	2	2	2	0	0	0	0
22	1	UNICAMP	Humanas	7	2	3	2	2		2				2		1	2	1	1	2	2	2	2	1	2	1	0	2	6.25
25	1	UNICAMP	Humanas	1	2	2	2	2		2				2		2	2	2	2	2	2	2	2	2	2	6	0	2	16.6667
45	1	UNICAMP	Humanas	9	2	2	2	2		2				2		2	2	2	2	2	2	2	2	2	1	5	3	0	16.6667
26	1	UNICAMP	Humanas	11	3	4	2	1		2				2		1	1	1	1	2	2	2	2	2	1	14	11	8	68.75
30	1	UNICAMP	Humanas	9	3	3	2	1		2				2		1	1	1	2	2	2	2	2	1	1	7	2	5	35
23	1	UNICAMP	Humanas	8	2	4	2	2		1	1	48	2	2		2	1	2	1	2	2	2	2	2	1	8	3	8	43.1818
18	1	UNICAMP	Humanas	2	2	2	2	2		1	1	36	5	2		2	2	2	2	2	2	2	2	2	2	2	0	1	6.81818
30	1	UNICAMP	Humanas	8	2	2	2	2		2				2		1	1	2	1	2	2	2	2	2	2	2	1	1	8.33333
19	1	UNICAMP	Humanas	3	2	3	2	2		2	1	72	3	2		1	2	2	2	2	2	2	2	2	2	8	2	5	31.25
20	1	UNICAMP	Humanas	7	2	2	2	2		2				2		1	1	2	1	2	2	2	2	2	1	1	0	1	4.16667
31	1	UNICAMP	Humanas	1	1	2	2	2		2				2		1	2	2	2	2	2	2	2	2	1	5	4	2	22.9167
23	1	UNICAMP	Exatas	3	3	3	2	1		2				2		1	1	2	2	2	2	2	2	2	1	13	7	6	54.1667
20	1	UNICAMP	Biológicas	1	2	3	2	2		2				2		1	2	2	1	2	2	2	2	2	1	8	0	4	25
23	1	UNICAMP	Biológicas	9	2	4	2	2		2				2		1	1	1	2	2	2	2	2	2	2	5	1	3	18.75
19	1	UNICAMP	Biológicas	1	2	1	2	2		2				2		1	1	2	2	2	2	2	2	2	2	4	2	8	29.1667
19	1	UNICAMP	Exatas	3	2	3	2	2		2				2		1	1	2	2	2	2	2	2	2	2	7	12	2	43.75
23	1	UNICAMP	Exatas	1	2	2	2	2		2				2		1	2	2	2	2	2	2	2	1	1	0	0	0	0
25	1	UNICAMP	Humanas	6	2	2	2	2		1	1	168	14	2		2	2	2	2	2	2	2	2	2	1	4	2	2	16.6667
21	1	UNICAMP	Exatas	3	2	2	2	2		2				2		1	1	2	2	2	2	2	2	2	2	4	0	0	8.33333
23	1	UNICAMP	Exatas	7	2	4	2	2		2				2		1	1	2	1	2	2	2	2	2	1	7	3	2	25
20	1	UNICAMP	Exatas	1	2	2	2	2		2				2		1	2	2	2	2	2	2	2	2	2	10	7	2	39.5833
22	1	UNICAMP	Exatas	7	2	3	2	2		1	1	24	12	2		1	1	2	2	2	2	2	2	2	1	3	0	1	8.33333
34	1	UNICAMP	Exatas	6	2	3	2	2		2				2		1	2	2	2	2	2	2	2	2	1	5	5	5	31.25
24	1	UNICAMP	Exatas	4	3	3	2	1		1	1	60	3	2		1	2	2	2	2	2	2	2	2	2	8	6	5	39.5833
21	1	UNICAMP	Exatas	6	1	2	2	2		2				2		2	2	1	2	2	2	2	2	2	2	2	0	1	7.5
21	1	UNICAMP	Exatas	7	2	2	2	2		2				2		1	1	1	2	2	2	2	2	2	2	3	1	4	16.6667
19	1	UNICAMP	Exatas	1	2	3	2	2		2				2		1	2	2	2	2	2	2	2	2	2	4	0	1	10.4167
21	1	UNICAMP	Exatas	1	2	3	2	2		2				2		1	1	1	1	2	2	2	2	2	1	8	3	7	37.5
26	1	UNICAMP	Humanas	4	3	2	2	2		2				2		2	2	2	2	2	2	2	2	2	1	3	2	9	29.1667
30	1	UNICAMP	Exatas	1	3	2	2	2		1	1	84	18	2		1	2	1	2	2	2	2	2	2	2	6	0	3	18.75
18	1	UNICAMP	Exatas	2	2	2	2	2		2				2		1	1	2	1	2	2	2	2	2	1	4	3	3	22.7273
20	1	UNICAMP	Exatas	5º	2	3	2	2		1	1	24	1	2		1	1	1	2	2	2	2	2	2	1	5	3	5	27.0833
24	1	UNICAMP	Exatas	2	2	3	2	2		2				2		1	2	2	1	2	2	2	2	2	1	4	0	3	14.5833
19	1	UNICAMP	Exatas	3	3	3	2	1		2				2		1	2	2	2	2	2	2	2	1	1	4	7	2	27.0833
17	1	UNICAMP	Exatas	1	4	3	1	1		1	1	12	7	2		1	2	2	2	1	2	2	2	2	2	10	1	2	27.0833
18	1	UNICAMP	Exatas	1	2	3	2	2		1	1	60	16	2		1	2	2	2	2	2	2	2	2	1	5	0	1	12.5
18	1	UNICAMP	Exatas	3	3	2	2	2		2				2		1	2	2	2	2	2	2	2	2	2	7	1	2	20.8333
21	1	UNICAMP	Exatas	3	3	3	2	1		2				2		1	1	2	2	2	2	2	2	2	2	7	2	4	27.0833
21	1	UNICAMP	Biológicas	3	2	3	2	2		2				2		1	1	2	2	2	2	2	2	2	1	3	0	0	6.25
19	1	UNICAMP	Biológicas	1	4	3	2	1		2				2		1	1	2	2	2	2	2	2	2	2	5	1	11	35.4167
20	1	UNICAMP	Biológicas	1	3	3	2	1		2				2		1	1	2	2	2	2	2	2	2	1	7	2	9	37.5
22	1	UNICAMP	Biológicas	6	2	2	2	2		2				2		1	2	2	2	2	2	2	2	2	1	4	5	3	27.2727
23	1	UNICAMP	Biológicas	1	2	3	2	2		2				2		1	1	2	1	2	2	2	2	2	1	4	1	5	20.8333
21	1	UNICAMP	Biológicas	1	3	3	2	1		1	1	12	16	2		1	2	2	1	2	2	2	2	2	1	5	0	5	20.8333
18	1	UNICAMP	Biológicas	1	3	4	2	1		2				2		1	2	2	2	2	2	2	2	2	2	10	2	3	31.25
44	1	UNICAMP	Biológicas	20	2	2	2	2		2				2		1	2	2	2	2	2	2	2	2	2	2	0	3	10.4167
21	1	UNICAMP	Biológicas	5	3	3	2	1		2				2		1	2	2	2	2	2	2	2	2	2	2	1	2	10.4167
19	1	UNICAMP	Biológicas	1	2	3	2	2		2				2		1	1	2	2	2	2	2	2	2	1	2	2	0	8.33333
22	1	UNICAMP	Biológicas	2º	1	1	2	2		2	-	-	-	2	-	1	1	1	2	2	2	2	2	2	2	1	0	0	2.083
19	1	UNICAMP	Biológicas	2º	1	2	2	2		2	-	-	-	2	-	1	1	2	1	2	2	2	2	2	2	2	0	4	12.5
21	1	UNICAMP	Biológicas	4º	3	3	2	1		2	-	-		2	-	1	2	2	2	2	2	2	2	2	2	8	0	3	22.9167
22	1	UNICAMP	Biológicas	4º	2	2	2	2		1	1	18	15	2		1	1	1	2	2	2	2	2	2	1	2	1	5	16.6667
23	1	UNICAMP	Biológicas	4º	3	3	2	1		2				2		1	2	2	2	2	2	2	2	2	1	4	2	4	20.8333
20	1	UNICAMP	Biológicas	4º	2	4	2	2		2				2		1	2	2	1	2	2	2	2	2	1	4	0	2	12.5
21	1	UNICAMP	Biológicas	4º	2	3	2	2		2				2		1	1	2	1	2	2	2	2	2	1	1	0	1	4.16667
22	1	UNICAMP	Biológicas	4º	2	2	2	2		2				2		1	1	1	1	2	2	2	2	2	1	3	0	1	8.33333
20	1	UNICAMP	Biológicas	4º	2	3	1	1		2				2		1	2	2	2	2	2	2	2	2	2	3	0	2	10.4167
20	1	UNICAMP	Biológicas	4º	1	3	2	2		2				2		2	2	2	1	2	2	2	2	2	1	2	3	1	12.5
20	1	UNICAMP	Biológicas	4º	3	3	2	1		2				2		2	1	2	2	2	2	2	2	2	1	1	1	2	8.33333
22	1	UNICAMP	Biológicas	4º	2	3	2	2		2				2		1	2	2	1	2	2	2	1	2	1	1	3	4	16.6667
20	1	UNICAMP	Biológicas	4º	3	3	1	1		2				2		1	1	2	1	2	2	2	2	2	1	7	6	9	45.8333
22	1	UNICAMP	Biológicas	4º	2	2	2	2		1	1	12	8	2		1	1	2	2	2	2	2	2	2	2	6	4	2	25
23	1	UNICAMP	Biológicas	6º	2	2	2	2		2	-	-	-	2	-	1	2	2	2	2	2	2	2	2	1	2	3	3	16.6667
27	1	UNICAMP	Biológicas	4º	1	3	2	2		2	-	-	-	2	-	2	2	2	1	2	2	2	2	2	2	0	0	0	0
23	1	UNICAMP	Biológicas	4º	2	2	2	2		2	-	-	-	2	-	1	2	1	1	2	2	2	2	1	1	1	0	3	8.33333
19	1	UNICAMP	Biológicas	6º	3	3	2	1		2	-	-	-	2	-	1	2	2	2	2	2	2	2	2	2	4	4	9	35.4167
20	1	UNICAMP	Biológicas	6º	1	2	2	2		2	-	-	-	2	-	1	2	2	2	2	2	2	2	2	2	2	0	3	10.4167
20	1	UNICAMP	Biológicas	6º	1	3	2	2		2	-	-	-	2	-	2	2	2	2	2	2	2	2	2	1	4	1	0	10.4167
22	1	UNICAMP	Biológicas	6º	2	2	2	2		2	-	-	-	2	-	1	2	2	2	2	2	2	2	2	2	1	0	1	4.16667
21	1	UNICAMP	Biológicas	6º	2	2	2	2		2	-	-	-	2	-	1	2	2	2	2	2	2	2	2	2	4	2	1	14.5833
22	1	UNICAMP	Biológicas	6º	3	2	2	2		1	1	48	12	2	-	2	1	2	2	2	2	2	2	2	2	2	7	5	29.1667
22	1	UNICAMP	Biológicas	6º	3	2	2	2		2	-	-	-	2	-	1	2	2	2	2	2	2	2	2	1	1	5	7	27.0833
21	1	UNICAMP	Biológicas	6º	3	2	2	2		1	1	84	3	2	-	1	1	2	2	2	2	2	2	2	1	0	6	5	22.9167
22	1	UNICAMP	Biológicas	6º	2	2	2	2		2	-	-	-	2	-	1	2	2	2	2	2	2	2	2	2	5	2	1	16.6667
22	1	UNICAMP	Biológicas	6º	3	2	2	2		1	1	48	4	2	-	2	1	2	2	2	2	2	2	2	2	2	2	6	20.8333
21	1	UNICAMP	Biológicas	6º	4	4	2	1		1	1	60	12	2	-	1	1	2	2	2	2	2	2	2	2	8	8	12	58.3333
22	1	UNICAMP	Biológicas	6º	3	2	2	2		2	-	-	-	2	-	2	1	2	2	2	2	2	2	2	2	6	3	3	25
25	1	UNICAMP	Biológicas	6º	2	3	2	2		2	-	-	-	2	-	2	2	2	2	2	2	2	2	2	1	1	0	2	6.25
23	1	UNICAMP	Biológicas	6º	2	2	2	2		1	1	24	15	2	-	1	1	1	1	2	2	2	2	2	2	3	0	2	10.4167
22	1	UNICAMP	Biológicas	6º	1	2	2	2		2	-	-	-	2	-	1	1	2	2	2	2	2	2	2	2	0	0	0	0
25	1	UNICAMP	Biológicas	6º	1	3	2	2		1	1	12	2	2	-	1	2	2	2	2	2	2	2	2	1	2	0	1	6.25
21	1	UNICAMP	Biológicas	6º	3	2	2	2		2	-	-	-	1	Correção de miopia e astigmatismo	2	2	1	2	2	2	2	2	2	2	3	1	5	18.75
22	1	UNICAMP	Biológicas	6º	2	2	1	1		1	1	24	10	2	-	1	2	2	1	2	2	2	2	2	1	0	2	3	10.4167
22	1	UNICAMP	Biológicas	6º	3	3	2	1		2	-	-	-	2	-	1	2	2	2	2	2	2	2	2	2	6	7	5	37.5
21	1	UNICAMP	Biológicas	6º	1	1	2	2		2	-	-	-	2	-	2	2	2	2	2	2	2	2	2	1	4	3	1	18.1818
29	1	UNICAMP	Biológicas	6º	3	2	2	2		1	1	12	10	2	-	1	1	1	2	2	2	2	2	2	2	3	2	2	15.9
21	1	UNICAMP	Biológicas	6º	2	2	2	2		1	1	72	14	2	-	1	2	2	2	2	2	2	2	2	1	1	4	3	16.6667
22	1	UNICAMP	Biológicas	4º	3	2	2	2		1	1	84	6	2		1	2	1	2	2	2	2	2	2	1	7	6	7	45.45
22	1	UNICAMP	Biológicas	4º	2	3	2	2		2				2		1	2	2	2	2	2	2	2	2	1	3	0	2	10.4167
40	1	UNICAMP	Biológicas	4º	1	2	2	2		2				2		1	2	2	2	2	2	2	2	2	2	2	1	0	6.25
20	1	UNICAMP	Biológicas	4º	1	2	2	2		2				2		1	2	2	2	2	2	2	2	2	2	0	2	0	4.16667
18	1	UNICAMP	Biológicas	2º	3	3	2	1		2	-	-	-	2	-	1	1	2	1	2	2	2	2	2	1	6	4	12	50
22	1	UNICAMP	Biológicas	2º	3	2	2	2		2	-	-	-	2	-	1	1	2	2	1	2	2	2	2	2	2	0	9	22.9167
19	1	UNICAMP	Biológicas	2º	2	2	2	2		2	-	-	-	2	-	1	1	2	1	2	2	2	2	2	1	2	0	0	4.16667
19	1	UNICAMP	Biológicas	2º	2	2	2	2		2	-	-	-	2	-	2	2	2	2	2	2	2	2	2	1	4	1	0	10.4167
21	1	UNICAMP	Biológicas	2º	2	2	2	2		2	-	-	-	2	-	1	1	2	1	2	2	2	2	2	2	5	2	2	18.75
25	1	UNICAMP	Biológicas	8°	2	3	2	2		2				2		2	1	2	1	2	2	2	2	2	1	4	4	1	18.75
26	1	UNICAMP	Biológicas	8°	1	2	2	2		2				2		1	2	2	2	2	2	2	2	2	2	2	1	2	10.4167
23	1	UNICAMP	Biológicas	8°	2	2	2	2		2				2		1	2	2	2	2	2	2	2	2	2	3	4	2	18.75
22	1	UNICAMP	Biológicas	8°	3	3	2	1		1	1	72	3	2		2	1	2	2	2	2	2	2	2	2	0	1	2	6.25
22	1	UNICAMP	Biológicas	8°	2	3	2	2		2				2		1	2	2	1	2	2	2	2	2	2	2	2	3	14.5833
22	1	UNICAMP	Biológicas	8°	2	2	2	2		2				2		1	2	2	2	2	2	2	2	2	2	2	1	3	12.5
24	1	UNICAMP	Biológicas	8°						2				2		2	1	2	2	2	2	2	2	2	nada	2	0	0	4.16667
24	1	UNICAMP	Biológicas	8°	1	2	2	2		2				2		2	2	2	2	2	2	2	2	1	2	0	0	0	0
23	1	UNICAMP	Biológicas	8°	1	2	2	2		2				2		2	2	2	2	2	2	2	2	1	2	1	0	4	10.4167
24	1	UNICAMP	Biológicas	8°	1	2	2	2		2				2		2	2	2	2	2	2	2	2	2	1	2	0	2	8.33333
25	1	UNICAMP	Biológicas	8°	1	1	2	2		2				2		2	2	2	2	2	2	2	2	2	2	0	0	1	2.08333
22	1	UNICAMP	Biológicas	8°	2	3	2	2		2				2		1	1	2	2	2	2	2	2	2	2	4	0	1	10.4167
23	1	UNICAMP	Biológicas	8°	3	3	2	1		1	1	48	4	2		1	1	2	1	2	2	2	2	2	2	0	1	6	14.5833
25	1	UNICAMP	Biológicas	8°	2	2	2	2		2				2		1	2	2	1	2	2	2	2	2	1	2	0	2	8.33333
19	1	UNICAMP	Biológicas	2º	3	2	2	2		1	1	72	0.85	2		1	2	2	2	2	2	2	2	2	1	2	0	9	22.9167
30	1	UNICAMP	Biológicas	2º	4	4	1	1		1	1	-	0.7	2		1	2	2	1	2	2	2	2	2	2	9	10	11	62.5
18	1	UNICAMP	Biológicas	2º	2	2	2	2		2				2		2	2	2	1	2	2	2	2	2	1	2	0	5	15.9091
19	1	UNICAMP	Biológicas	2º	2	2	2	2		2				2		2	2	2	2	2	2	2	2	2	1	1	0	0	2.08333
20	1	UNICAMP	Biológicas	2º	2	2	2	2		1	1	8	5	2		1	1	2	2	2	2	2	2	2	1	1	0	0	2.08333
19	1	UNICAMP	Biológicas	2º	3	3	2	1		2				2		1	2	2	2	2	2	2	2	2	2	2	4	6	25
24	1	UNICAMP	Biológicas	2º	2	3	2	2		1	1	120	16	2		1	2	2	2	2	2	2	2	1	2	3	0	3	12.5
21	1	UNICAMP	Biológicas	4º	2	2	2	2		2				2		1	1	2	2	2	2	2	2	2	1	2	0	1	6.25
20	1	UNICAMP	Biológicas	4º	2	2	2	2		2				2		2	1	2	2	2	2	2	2	2	2	1	0	2	6.25
21	1	UNICAMP	Biológicas	4º	1	3	2	2		1	1	72	1	2		2	1	2	1	2	2	2	2	2	2	0	0	1	2.08333
21	1	UNICAMP	Biológicas	4º	3	3	2	1		1	1	12	5	2		2	2	2	2	2	2	2	2	2	1	10	1	2	27.0833
20	1	UNICAMP	Biológicas	4º	2	2	2	2		2				2		1	1	2	2	2	2	2	2	2	2	5	0	6	22.9167
21	1	UNICAMP	Biológicas	4º	2	3	2	2		2				2		1	2	2	2	2	2	2	2	2	1	3	3	4	22.7273
19	1	UNICAMP	Biológicas	4º	2	1	2	2		2				2		1	1	2	2	2	2	2	2	2	2	0	1	0	2.08333
22	1	UNICAMP	Biológicas	4º	1	2	2	2		2				2		1	1	2	2	2	2	2	2	2	2	2	0	1	6.25
21	1	UNICAMP	Biológicas	4º	1	2	2	2		2				2		1	2	2	2	2	2	2	2	2	1	0	0	3	6.25
35	1	UNICAMP	Biológicas	8º	4	4	2	1		2				1	miopia	2	2	2	2	2	2	2	2	2	1	12	6	3	43.75
27	1	UNICAMP	Biológicas	8º	3	3	2	1		2				2		1	1	2	1	2	2	2	2	2	1	12	10	5	56.25
24	1	UNICAMP	Biológicas	8º	3	3	2	1		1	1	144	12	2		2	1	2	2	2	2	2	2	2	2	7	6	7	41.6667
26	1	UNICAMP	Biológicas	8º	2	3	2	2		2				2		1	1	2	1	2	2	2	2	2	2	6	0	6	25
26	1	UNICAMP	Biológicas	8º	2	3	2	2		2				2		1	2	1	1	2	2	2	2	2	2	10	11	6	56.25
25	1	UNICAMP	Biológicas	8º	3	2	2	2		2				2		1	1	2	2	2	2	2	2	2	2	9	8	3	41.6667
25	1	UNICAMP	Biológicas	8º	2	2	2	2		2				2		1	2	2	2	2	2	2	2	2	1	12	5	2	43.1818
24	1	UNICAMP	Biológicas	8º	2	2	2	2		1	1	120	120	2		2	2	2	2	2	2	2	2	2	2	12	5	2	43.1818
53	1	UNICAMP	Biológicas	8º	2	2	2	2		2				2		2	2	2	1	2	2	2	2	2	2	7	3	9	39.5833
24	1	UNICAMP	Biológicas	8º	3	3	2	1		1	2	108	1	2		1	2	2	2	2	2	2	2	2	1	7	9	6	45.8333
29	1	UNICAMP	Biológicas	8º	3	4	2	1		2				2		2	2	2	2	2	2	2	2	2	1	12	2	11	52.0833
25	1	UNICAMP	Biológicas	8º	2	3	2	2		1	1	120	6	2		1	2	2	2	2	2	2	2	2	2	4	2	8	29.1667
28	1	UNICAMP	Biológicas	8º	3	3	2	1		2				2		2	2	2	2	2	2	2	2	2	1	7	1	6	29.1667
26	1	UNICAMP	Biológicas	8º	2	4	2	2		2				2		2	1	2	1	2	2	2	2	2	2	3	3	5	22.9167
27	1	UNICAMP	Biológicas	8º	1	1	2	2		2				2		1	1	2	2	2	2	2	2	2	1	1	0	3	8.33333
20	1	UNICAMP	Biológicas	6º	1	1	2	2		2				2		1	2	1	2	2	2	2	2	2	2	1	0	1	4.16667
21	1	UNICAMP	Biológicas	4º	3	2	2	2		1	1	60	16	2		1	2	2	2	2	2	2	2	2	2	4	0	2	12.5
22	1	UNICAMP	Biológicas	4º	2	2	2	2		1	1	24	8	2		1	1	2	2	2	2	2	2	2	2	3	1	1	11.3636
21	1	UNICAMP	Biológicas	4º	2	2	2	2		1	1	60	3	1	estrabismo	1	2	2	2	2	2	2	2	1	1	1	0	1	4.16667
20	1	UNICAMP	Biológicas	4º	3	3	1	1		2				2		1	2	2	2	2	2	2	2	2	1	8	0	4	25
22	1	UNICAMP	Biológicas	4º	2	2	1	1		2				2		1	2	2	2	2	2	2	2	2	2	4	8	0	25
22	1	UNICAMP	Biológicas	4º	3	3	1	1		1	1	8	16	2		1	2	1	2	2	2	2	2	2	1	11	6	10	61.3636
20	1	UNICAMP	Biológicas	4º	2	2	2	2		2				2		1	1	1	2	2	2	2	2	2	2	8	8	6	45.8333
20	1	UNICAMP	Biológicas	4º	2	2	2	2		2				2		1	2	2	2	2	2	2	2	2	1	3	1	0	8.33333
22	1	UNICAMP	Biológicas	4º	3	2	2	1		2				2		1	2	2	2	2	2	2	2	2	2	8	5	11	54.5455
23	1	UNICAMP	Biológicas	4º	3	2	2	2		2				1	catarata	1	1	2	2	2	2	2	2	2	2	6	1	7	38.8889
27	1	UNICAMP	Biológicas	4º	3	2	2	2		2				2		1	2	2	2	2	2	2	2	2	2	3	3	2	16.6667
20	1	UNICAMP	Biológicas	4º	2	3	2	2		1	1	36	1.7	2		1	2	2	2	2	2	2	2	2	2	1	0	4	10.4167
23	1	UNICAMP	Biológicas	4º	1	1	2	2		2				2		2	2	2	2	2	2	2	2	2	2	0	0	1	2.08333
22	1	UNICAMP	Biológicas	4º	1	2	2	2		2				2		1	1	2	2	2	2	2	2	2	1	4	3	1	18.1818
24	1	UNICAMP	Biológicas	8º	1	1	2	2		2				2		1	2	2	2	2	2	2	2	2	1	1	3	2	12.5
24	1	UNICAMP	Biológicas	8º	2	3	2	2		2				2		1	2	1	2	2	2	2	2	2	1	5	0	3	16.6667
22	1	UNICAMP	Biológicas	8º	1	1	2	2		2				2		2	2	2	2	2	2	2	2	2	2	1	0	1	4.16667
22	1	UNICAMP	Biológicas	8º	1	2	2	2		2				2		1	1	2	1	2	2	2	2	2	2	1	0	0	2.08333
25	1	UNICAMP	Biológicas	10º	2	2	2	2		1	1	84	1.4	2		1	2	2	2	1	2	2	2	2	2	4	1	4	22.5
24	1	UNICAMP	Biológicas	10º	3	2	2	2		2				1	miopia	1	2	2	2	1	2	2	2	2	2	3	4	10	35.4167
27	1	UNICAMP	Biológicas	10º	3	3	2	1		1	1	24	12	2		2	1	2	2	2	2	2	2	2	1	5	1	3	18.75
20	1	UNICAMP	Biológicas	6º	3	3	2	1		2				2		1	2	2	2	2	2	2	2	2	2	6	4	5	31.25
24	1	UNICAMP	Biológicas	6º	2	2	2	2		1	1		10	2		1	1	1	2	2	2	2	2	2	1	7	1	4	25
22	1	UNICAMP	Biológicas	6º	2	2	2	2		2				2		1	1	2	1	2	2	2	2	2	2	4	3	7	29.1667
28	1	UNICAMP	Biológicas	6º	3	3	2	1		2				2		2	2	2	2	2	2	2	2	2	1	1	0	3	8.33333
21	1	UNICAMP	Biológicas	6º	1	2	2	2		2				2		1	2	2	2	2	2	2	2	2	2	4	2	2	18.1818
24	1	UNICAMP	Biológicas	6º	3	2	2	2		1	1	72	4	2		1	1	2	2	2	2	2	2	2	1	1	3	12	33.3333
21	1	UNICAMP	Biológicas	6º	1	2	2	2		2				2		1	1	2	2	2	2	2	2	2	1	1	4	5	20.8333
23	1	UNICAMP	Biológicas	6º	2	1	2	2		1	1	60	10	2		1	2	2	2	2	2	2	2	2	2	0	1	1	4.16667
26	1	UNICAMP	Biológicas	6º	1	2	2	2		2				2		1	1	2	1	2	2	2	2	2	1	2	9	0	22.9167
24	1	UNICAMP	Biológicas	6º	3	3	2	1		1	1	120	12	2		1	1	1	2	2	2	2	2	2	2	8	4	6	37.5
28	1	UNICAMP	Biológicas	6º	1	2	2	2		2				2		1	2	2	2	2	2	2	2	2	1	0	0	0	0
22	1	UNICAMP	Biológicas	6º	3	3	2	1		1	1	12	1.2	2		1	1	2	2	2	2	2	2	2	2	2	2	3	14.5833
25	1	UNICAMP	Biológicas	12º	1	3	2	2		2				2		1	1	2	1	2	2	2	2	2	2	1	5	0	12.5
23	1	UNICAMP	Biológicas	10º	3	3	2	1		1	1	120	8	2		1	1	2	2	2	2	2	2	2	2	2	0	3	10.4167
26	1	UNICAMP	Biológicas	11º	2	3	2	2		2				2		2	1	1	1	2	2	2	2	2	1	3	0	3	12.5
24	1	UNICAMP	Biológicas	11º	2	2	2	2		2				2		1	1	1	2	2	2	2	2	2	1	0	0	1	2.08333
25	1	UNICAMP	Biológicas	10º	2	3	2	2		2				2		1	2	2	1	2	2	2	2	2	2	2	1	2	10.4167
20	1	UNICAMP	Biológicas	4º	2	3	2	2		1	1	36	12	2		1	2	2	2	2	2	2	2	2	1	6	0	9	34.0909
21	1	UNICAMP	Biológicas	6º	1	2	2	2		2				2		1	2	2	1	2	2	2	2	2	2	1	0	0	2.08333
30	1	UNICAMP	Biológicas	6º	3	3	1	1		1	1	120	3	2		1	1	2	2	2	2	2	2	2	2	5	3	4	27.2727
22	1	UNICAMP	Biológicas	6º	2	3	2	2		2				2		2	2	2	2	2	2	2	2	2	2	3	0	2	10.4167
22	1	UNICAMP	Biológicas	6º	2	2	2	2		2				2		2	2	2	1	2	2	2	2	2	2	7	1	2	20.8333
22	1	UNICAMP	Biológicas	6º	2	2	2	2		1	1	72	12	2		1	1	2	2	2	2	2	2	2	2	3	2	4	18.75
22	1	UNICAMP	Biológicas	6º	3	3	2	2		1	1	36	5.2	2		1	2	2	2	2	2	2	2	2	2	9	11	4	50
19	1	UNICAMP	Biológicas	6º	1	2	2	2		2				2		2	1	2	2	2	2	2	2	2	2	3	0	3	12.5
30	1	UNICAMP	Biológicas	6º	3	4	2	1		2				2		1	1	2	2	2	2	2	2	2	1	10	4	3	42.5
24	1	UNICAMP	Biológicas	6º	3	3	1	1		2				2		1	2	2	2	2	2	2	2	2	2	5	6	7	45
22	1	UNICAMP	Biológicas	6º	2	2	2	2		1	1	72	0.9	2		2	1	1	1	2	2	2	2	2	1	3	2	6	22.9167
25	1	UNICAMP	Biológicas	8º	2	3	2	2		2				2		1	1	2	2	2	2	2	2	2	2	3	2	2	14.5833
26	1	UNICAMP	Biológicas	8º	3	3	2	1		1	1	1	10	2		2	2	2	2	2	2	2	2	2	2	4	2	7	27.0833
23	1	UNICAMP	Biológicas	8º	2	3	2	2		2				2		1	2	1	2	2	2	2	2	2	2	0	0	0	0
23	1	UNICAMP	Biológicas	8º	1	2	2	2		2				2		1	1	2	2	2	2	2	2	2	2	2	2	1	11.3636
22	1	UNICAMP	Biológicas	8º	2	2	2	2		2				2		2	1	2	2	2	2	2	2	2	2	3	1	4	16.6667
24	1	UNICAMP	Biológicas	8º	1	1	2	2		2				2		2	2	2	2	2	2	2	2	2	1	0	0	0	0
22	1	UNICAMP	Biológicas	8º	2	2	2	2		2				2		1	1	2	1	2	2	2	2	2	2	2	1	2	10.4167
22	1	UNICAMP	Biológicas	8º	1	2	2	2		2				2		1	1	2	1	2	2	2	2	2	1	3	7	0	20.8333
20	1	UNICAMP	Biológicas	8º	2	2	2	2		2				2		1	2	2	2	2	2	2	2	2	2	1	2	5	16.6667
23	1	UNICAMP	Biológicas	8º	2	2	2	2		2				2		2	1	1	2	2	2	2	2	2	2	2	0	0	4.16667
22	1	UNICAMP	Biológicas	8º	2	2	2	2		1	1	12	0.4	2		1	1	2	2	2	2	2	2	2	2	2	0	0	4.16667
24	1	UNICAMP	Biológicas	8º	3	3	2	1		1	1	48	16	2		2	1	2	2	2	2	2	2	2	2	2	0	3	11.3636
21	1	UNICAMP	Biológicas	2º	3	2	2	2		1	1	60	18	2		1	2	2	2	2	2	2	2	2	1	4	2	4	20.8333
18	1	UNICAMP	Biológicas	2º	2	2	2	2		1	1	60	12	2		2	1	2	2	2	2	2	2	2	2	0	0	0	0
20	1	UNICAMP	Biológicas	2º	3	3	2	1		2				1		1	2	2	2	2	2	2	2	2	1	4	2	6	27.2727
23	1	UNICAMP	Biológicas	2º	2	2	1	2		2				2		1	2	2	2	2	2	2	2	2	2	3	2	2	14.5833
18	1	UNICAMP	Biológicas	2º	1	2	2	2		2				2		2	2	2	2	2	2	2	2	2	1	4	0	3	14.5833
22	1	UNICAMP	Biológicas	2º	2	2	2	2		2				2		2	2	2	2	2	2	2	2	2	1	2	2	0	8.33333
20	1	UNICAMP	Biológicas	2º	2	2	2	2		2				2		1	1	1	2	2	2	2	2	2	2	3	0	5	18.1818
25	1	UNICAMP	Biológicas	4º	3	3	2	1		1	1	91	0.8	1	Correção Miopia	2	2	2	2	2	2	2	2	2	2	2	0	2	8.33333
34	1	UNICAMP	Biológicas	4º	2	3	2	2		2				2		1	2	1	2	2	2	2	2	2	2	8	4	10	45.8333
23	1	UNICAMP	Biológicas	4º	2	3	2	2		1	1	1	2.5	2		1	1	2	2	2	2	2	2	2	2	2	0	3	10.4167
19	1	UNICAMP	Biológicas	4º	2	2	2	2		2				2		2	2	2	2	2	2	2	2	2	2	2	0	1	6.25
19	1	UNICAMP	Biológicas	4º	1	2	2	2		2				2		1	2	2	1	2	2	2	2	2	2	2	0	0	4.16667
19	1	UNICAMP	Biológicas	4º	2	2	2	2		2				2		1	2	2	2	2	2	2	2	2	1	1	0	3	8.33333
22	1	UNICAMP	Biológicas	2º	3	3	1	1		2				2		1	2	2	2	2	2	2	2	2	1	11	6	11	63.6364
25	1	UNICAMP	Biológicas	2º	2	3	2	2		2				2		1	1	1	1	2	2	2	2	2	1	6	13	4	52.2727
22	1	UNICAMP	Biológicas	2º	2	2	2	2		1	1	24	1.3	2		2	1	2	2	2	2	2	2	2	2	4	1	1	12.5
19	1	UNICAMP	Biológicas	2º	2	2	2	2		1	1	84	1	2		1	2	2	2	2	2	2	2	2	2	2	0	0	7.14286
19	1	UNICAMP	Biológicas	2º	2	2	2	2		2				2		2	1	2	2	2	2	2	2	2	1	1	2	1	8.33333
21	1	UNICAMP	Biológicas	2º	3	1	2	2		2				2		1	2	2	2	2	2	2	2	2	1	4	3	4	22.9167
17	1	UNICAMP	Biológicas	2º	2	2	2	2		2				2		1	2	2	2	2	2	2	2	2	1	0	0	4	8.33333
22	1	UNICAMP	Biológicas	2º	2	2	2	2		2				2		1	1	2	2	2	2	2	2	2	1	2	2	0	9.09091
20	1	UNICAMP	Biológicas	2º	3	2	2	2		2				2		1	1	2	1	2	2	2	2	2	1	5	3	5	29.5455
26	1	UNICAMP	Biológicas	11º	2	2	2	2		2				2		1	1	1	1	2	2	2	2	2	2	2	0	3	10.4167
25	1	UNICAMP	Biológicas	10º	2	2	2	2		2				2		1	1	2	2	2	2	2	2	2	1	3	2	3	16.6667
22	1	UNICAMP	Biológicas	10º	1	2	2	2		1	1	24	13	2		1	2	2	1	2	2	2	2	2	2	4	0	2	12.5
27	1	UNICAMP	Biológicas	8º	2	2	2	2		2				2		1	1	2	2	2	2	2	2	2	2	5	5	3	27.0833
22	1	UNICAMP	Biológicas	8º	3	3	2	1		2				2		1	2	2	2	2	2	2	2	2	1	5	3	4	25
21	1	UNICAMP	Biológicas	8º	2	2	2	2		2				2		2	1	2	2	2	2	2	2	2	2	5	0	7	25
23	1	UNICAMP	Biológicas	8º	2	2	2	2		1	1	36	1.2	2		1	1	2	2	2	2	2	2	2	1	5	4	3	25
25	1	UNICAMP	Biológicas	10	2	3	2	2		2				2		1	1	1	2	2	2	2	2	2	1	3	0	2	10.4167
20	1	UNICAMP	Biológicas	1	2	2	2	2		2				2		1	2	2	2	2	2	2	2	2	1	5	2	3	22.7273
28	1	UNICAMP	Exatas	1	3	2	2	2		2				2		1	2	2	2	2	2	2	2	2	2	5	0	1	12.5
23	1	UNICAMP	Biológicas	1	2	2	2	2		2				2		1	1	2	2	2	2	2	2	2	2	2	1	0	6.25
26	1	UNICAMP	Exatas	2	2	2	2	2		2				2		1	1	2	2	2	2	2	2	2	2	4	0	0	8.33333
24	1	UNICAMP	Biológicas	4	2	4	2	2		2				2		1	1	2	2	2	2	2	2	2	2	2	0	3	10.4167
24	1	UNICAMP	Biológicas	1	2	3	2	2		2				2		1	1	2	2	2	1	2	2	2	2	5	0	1	12.5
22	1	UNICAMP	Biológicas	1	2	4	2	2		2				2		1	1	2	2	2	2	2	2	2	1	5	7	3	31.25
29	1	UNICAMP	Biológicas	3	2	2	2	2		2				2		1	2	2	2	2	2	2	2	2	2	6	16	0	45.8333
25	1	UNICAMP	Exatas	2º	2	3	2	2		2				2		1	2	2	2	2	2	2	2	2	1	7	3	4	29.1667
31	1	UNICAMP	Exatas	5	3	2	1	1		2				2		1	2	2	2	2	2	2	2	2	1	4	2	2	16.6667
38	1	UNICAMP	Humanas	3	3	2	2	2		2				2		1	2	2	2	2	2	2	2	2	2	4	1	2	14.5833
25	1	UNICAMP	Biológicas	1	2	3	2	2		1	1	108	2	2		1	2	2	2	2	2	2	2	2	2	1	1	1	6.25
29	1	UNICAMP	Exatas	5	2	3	2	2		2				2		1	1	2	2	2	2	2	2	2	2	5	0	5	20.8333
23	1	UNICAMP	Exatas	2	2	3	2	2		2				2		1	2	2	2	2	2	2	2	2	1	8	4	0	25
25	1	UNICAMP	Biológicas	3	1	2	2	2		2				2		1	1	2	2	2	2	2	2	2	2	1	0	1	4.16667
33	1	UNICAMP	Humanas	6	3	2	2	2		2				2		1	1	1	2	2	2	2	2	2	1	2	3	0	10.4167
22	1	UNICAMP	Biológicas	1	3	3	2	1		2				2		1	1	2	2	2	2	2	2	1	2	5	1	10	33.3333
23	1	UNICAMP	Biológicas	3	3	3	1	1		2				2		1	2	2	2	2	2	2	2	2	2	2	0	6	16.6667
27	1	UNICAMP	Biológicas	5	1	2	2	2		2				2		1	2	2	2	2	2	2	2	2	1	0	0	0	0
26	1	UNICAMP	Exatas	2	4	4	2	1		2				2		1	1	2	2	2	2	2	2	2	2	7	8	3	37.5
22	1	UNICAMP	Exatas	3	3	3	2	1		2				2		1	2	2	2	2	2	2	2	2	2	12	4	4	41.6667
23	1	UNICAMP	Exatas	1	2	3	2	2		2				2		1	2	2	1	2	2	2	2	2	2	8	5	9	45.8333
23	1	UNICAMP	Exatas	1	2	2	2	2		2				2		1	2	2	2	2	2	2	2	1	2	5	5	5	31.25
31	1	UNICAMP	Exatas	3	4	4	2	1		1	1	120	16	1	Refrativa	1	2	2	2	2	2	2	2	2	2	4	0	8	25
25	1	UNICAMP	Exatas	4	3	4	2	1		1	1	120	15	2		1	2	2	2	2	2	2	2	2	2	9	2	5	33.3333
32	1	UNICAMP	Biológicas	1	3	3	2	1		2				2		1	1	2	2	2	2	2	2	2	1	7	3	2	25
28	1	UNICAMP	Biológicas	1	3	2	2	2		2				2		1	2	2	2	2	2	2	2	2	1	4	0	9	27.0833
38	1	UNICAMP	Exatas	1	4	3	2	1		1	1	120	10	2		1	1	2	2	2	2	2	2	2	2	14	10	6	62.5
22	1	UNICAMP	Exatas	3	2	2	2	2		2	1	3	10	2		1	2	2	2	2	2	2	2	2	1	3	0	2	10.4167
24	1	UNICAMP	Biológicas	2º	4	3	1	1		2				2		1	2	2	1	2	2	2	2	2	2	7	7	9	47.9167
27	1	UNICAMP	Humanas	2	1	2	2	2		2				2		1	2	2	2	2	2	2	2	2	2	1	0	0	2.08333
37	1	UNICAMP	Humanas	1	1	1	2	2		1	1	24	9	2		2	2	2	2	2	2	2	2	2	2	2	0	0	4.16667
32	1	UNICAMP	Humanas	2	2	2	2	2		2				2		1	1	2	1	2	2	2	2	2	1	4	0	0	8.33333
23	1	UNICAMP	Humanas	1	4	4	2	1		2				2		1	2	2	2	2	2	2	2	2	2	12	1	12	52.0833
38	1	UNICAMP	Humanas	3	2	2	2	2		2				2		1	2	2	2	2	2	2	2	2	2	0	0	2	4.16667
35	1	UNICAMP	Humanas	1	3	3	2	1		2				2		1	1	2	1	2	2	2	2	2	1	4	0	2	12.5
25	1	UNICAMP	Humanas	3	3	3	2	1		2				2		1	2	2	1	2	2	2	2	2	1	6	4	2	25
27	1	UNICAMP	Exatas	3º	3	4	2	1		2	1	30	12	2		1	2	2	1	2	2	2	2	2	2	11	6	8	52.0833
25	1	UNICAMP	Exatas	4	1	2	2	2		2				2		1	2	1	2	2	2	2	2	2	2	2	1	0	6.25
28	1	UNICAMP	Exatas	4	3	4	2	1		2				2		1	1	2	2	2	2	2	2	2	1	6	3	3	25
25	1	UNICAMP	Exatas	5	2	2	2	2		1	1	120	2	2		1	2	2	2	2	2	2	2	2	2	3	2	2	14.5833
27	1	UNICAMP	Exatas	5	2	2	2	2		2				2		1	1	2	2	2	2	2	2	2	2	0	0	0	0
23	1	UNICAMP	Exatas	1	2	3	2	2		2				2		1	1	2	2	2	2	2	2	2	1	2	0	3	10.4167
31	1	UNICAMP	Exatas	5	2	2	2	2		2				2		1	2	2	2	2	2	2	2	2	2	0	4	0	8.33333
29	1	UNICAMP	Exatas	3	3	3	2	1		2				2		1	2	2	2	2	2	2	2	1	2	8	3	4	31.25
25	1	UNICAMP	Exatas	3	2	2	2	2		2				2		1	2	2	2	2	2	2	2	2	1	2	0	0	4.16667
29	1	UNICAMP	Exatas	6	2	2	2	2		2				2		1	1	2	2	2	2	2	2	2	2	3	2	2	14.5833
27	1	UNICAMP	Exatas	3	2	2	2	2		2				2		1	1	2	2	2	2	2	2	2	2	4	2	3	18.75
24	1	UNICAMP	Exatas	2	1	2	2	2		2				2		1	2	2	2	2	2	2	2	2	1	4	3	0	14.5833
22	1	UNICAMP	Exatas	2	2	3	2	2		2				2		1	2	2	2	2	2	2	2	2	1	4	2	1	14.5833
23	1	UNICAMP	Exatas	5	2	3	2	2		2				2		1	1	1	2	2	2	2	2	2	2	5	2	3	20.8333
25	1	UNICAMP	Humanas	4	2	2	2	2		2				2		2	2	2	2	2	2	2	2	2	2	5	0	0	10.4167
25	1	UNICAMP	Humanas	4	2	3	2	2		2				2		1	2	2	2	2	2	2	2	2	1	4	2	2	16.6667
25	1	UNICAMP	Humanas	1	2	2	2	2		2				2		1	2	2	1	2	2	2	2	2	2	4	12	5	43.75
29	1	UNICAMP	Biológicas	3	2	2	2	2		2				2		2	2	2	2	2	2	2	2	2	1	2	3	1	12.5
23	1	UNICAMP	Humanas	3	4	4	2	1		2				2		1	1	2	2	2	2	2	2	2	1	9	10	2	43.75
24	1	UNICAMP	Humanas	1	2	2	2	2		2				2		1	2	2	2	2	2	2	2	2	1	3	0	0	6.25
27	1	UNICAMP	Humanas	4	2	2	2	2		2				2		1	2	2	2	2	2	2	2	2	2	2	3	0	10.4167
21	1	UNICAMP	Exatas	1	3	2	2	2		1	1	72	24	2		2	2	2	2	2	2	2	2	2	2	2	1	3	12.5
22	1	UNICAMP	Exatas	1	3	3	2	2		2				2		2	2	2	1	2	2	2	2	2	2	5	3	1	18.75
36	1	UNICAMP	Exatas	3	2	2	2	2		2				2		1	2	2	2	2	1	2	2	2	1	8	5	1	29.1667
23	1	UNICAMP	Exatas	1	3	2	2	2		2				2		1	2	2	2	2	2	2	2	2	2	0	3	3	12.5
22	1	UNICAMP	Exatas	1	2	2	2	2		2				2		1	2	2	1	2	2	2	2	2	1	2	1	3	12.5
23	1	UNICAMP	Exatas	1	2	3	2	2		2				2		1	2	2	2	2	2	2	2	2	1	5	3	12	41.6667
26	1	UNICAMP	Humanas	1	3	3	1	1		2				2		1	2	1	2	2	2	2	2	2	2	5	3	8	33.3333
23	1	UNICAMP	Humanas	1	2	1	2	2		2				2		1	2	2	2	2	2	2	2	2	2	6	3	1	20.8333
24	1	UNICAMP	Exatas	4	2	3	2	2		2				2		1	1	2	2	2	2	2	2	2	1	2	0	2	8.33333
37	1	UNICAMP	Exatas	6	2	3	2	2		1	1	36	6	2		1	1	2	1	2	2	2	2	2	2	3	3	4	20.8333
26	1	UNICAMP	Exatas	1º	2	3	2	2		2				2		1	1	2	1	2	2	2	2	2	2	3	0	1	8.33333
225	1	UNICAMP	Exatas	2	2	2	2	2		2				2		1	2	2	2	2	2	2	2	2	2	1	0	1	4.16667
35	1	UNICAMP	Exatas	4º	4	3	2	1		2				2		1	2	2	2	2	2	2	2	2	2	10	6	9	52.0833
27	1	UNICAMP	Exatas	3	2	2	2	2		1	1	120	1	2		1	1	2	2	2	2	2	2	2	2	1	0	1	4.16667
45	1	UNICAMP	Humanas	5	2	2	2	2		2				2		1	2	2	2	2	2	2	2	2	1	16	8	12	75
31	1	UNICAMP	Humanas	3	3	3	2	1		2				2		1	1	2	1	2	2	2	2	2	2	5	1	7	27.0833
25	1	UNICAMP	Exatas	3	3	2	1	1		1	1	120	1	2		1	2	2	2	2	2	2	2	2	1	6	3	2	22.9167
24	1	UNICAMP	Exatas	1	3	2	2	2		2				2		1	1	2	2	2	2	2	2	2	2	7	3	5	31.25
30	1	UNICAMP	Exatas	4	4	4	2	1		2				2		1	2	2	2	2	2	2	2	2	2	16	2	7	52.0833
24	1	UNICAMP	Exatas	3	2	3	2	2		2				2		1	1	1	2	2	2	2	2	2	2	3	4	6	27.0833
24	1	UNICAMP	Exatas	2	2	2	2	2		2				2		1	1	2	1	2	2	2	2	2	2	3	8	7	37.5
33	1	UNICAMP	Humanas	3	3	3	1	1		2				2		1	2	2	2	2	2	2	2	2	2	5	4	2	22.9167
26	1	UNICAMP	Humanas	3	4	3	2	1		2				2		1	2	1	2	2	2	2	2	2	2	14	7	12	68.75
26	1	UNICAMP	Exatas	4	2	3	2	2		2				2		1	2	2	2	2	2	2	2	2	2	9	2	2	27.0833
23	1	UNICAMP	Exatas	2	3	2	2	2		2				2		1	2	2	2	2	2	2	2	2	2	3	3	1	14.5833
23	1	UNICAMP	Exatas	1	3	3	2	1		2				2		1	1	2	1	2	2	2	2	2	1	9	4	9	45.8333
29	1	UNICAMP	Exatas	6	3	2	2	2		2				2		1	1	2	1	2	2	2	2	2	2	11	3	5	39.5833
21	1	UNICAMP	Exatas	1	2	2	2	2		2				2		1	2	2	2	2	2	2	2	2	2	5	0	9	29.1667
49	1	UNICAMP	Humanas	1	2	2	2	2		2				2		1	1	2	2	2	2	2	2	2	2	4	5	3	25
44	1	UNICAMP	Humanas	1	2	2	2	2		2				2		1	1	2	2	1	1	2	2	2	2	5	0	0	10.4167
37	1	UNICAMP	Humanas	1	2	3	2	2		2				2		1	1	2	2	2	2	2	2	2	2	6	5	0	22.9167
36	1	UNICAMP	Exatas	3	2	2	2	2		2				2		2	1	2	2	2	2	2	2	2	2	1	0	0	2.08333
29	1	UNICAMP	Biológicas	2	4	3	2	1		1	1	24	5	2		1	2	1	2	2	2	2	2	2	2	15	11	9	72.9167
34	1	UNICAMP	Biológicas	12	2	2	2	2		1	1	120	3	2		2	2	2	2	2	2	2	2	2	2	1	0	0	2.08333
27	1	UNICAMP	Exatas	10	3	3	1	1		2				2		1	1	2	1	2	2	2	2	2	2	3	3	4	20.8333
18	1	UNICAMP	Humanas	1	1	3	2	2		2				2		1	2	2	2	2	2	2	2	2	1	2	1	1	8.33333
21	1	UNICAMP	Humanas	9°	4	3	2	1		1	1	48	9	2		2	2	2	2	2	2	2	2	2	2	5	2	4	22.9167
26	1	UNICAMP	Humanas	3	3	2	2	2		2				2		1	2	2	2	2	2	2	2	2	2	4	1	1	12.5
21	1	UNICAMP	Humanas	3º	1	3	2	2		2				2		1	1	1	1	2	2	2	2	2	2	3	0	1	8.33333
32	1	UNICAMP	Humanas	3	3	3	2	1		2				2		2	2	2	1	2	2	2	2	2	2	6	9	12	56.25
22	1	UNICAMP	Humanas	5	4	4	2	1		2				2		1	1	2	2	2	2	2	2	2	2	8	1	7	33.3333
19	1	UNICAMP	Humanas	1	2	3	2	2		2				2		1	2	2	2	2	2	2	2	2	2	4	2	2	16.6667
38	1	UNICAMP	Humanas	8	2	2	2	2		1	1	120	12	1		2	1	2	1	2	2	2	2	2	2	5	2	3	20.8333
21	1	UNICAMP	Humanas	7	3	2	1	1		2				2		1	2	2	2	2	2	2	2	2	2	2	1	1	8.33333
31	1	UNICAMP	Humanas	7	3	4	2	1		2				2		1	2	2	1	2	2	2	2	2	1	9	3	6	37.5
29	1	UNICAMP	Humanas	1	2	2	2	2		2				2		1	1	2	1	2	2	2	2	2	1	6	8	3	35.4167
18	1	UNICAMP	Humanas	1	3	2	2	2		1	1	48	12	2		1	2	2	2	2	2	2	2	2	2	5	0	6	22.9167
24	1	UNICAMP	Biológicas	3	2	3	2	2		2				2		1	2	2	2	2	2	2	2	2	2	4	2	3	18.75
22	1	UNICAMP	Biológicas	9	2	3	2	2		1	1	72	8	2		1	1	2	1	2	2	2	2	2	2	5	1	4	20.8333
18	1	UNICAMP	Biológicas	1	3	3	2	1		2				2		1	2	2	2	2	2	2	2	2	2	1	0	7	16.6667
22	1	UNICAMP	Biológicas	6	2	3	2	2		2				2		1	2	2	2	2	2	2	2	2	2	6	3	2	22.9167
19	1	UNICAMP	Biológicas	4	1	1	2	2		1	1	60	5	2		2	2	2	2	2	2	2	2	2	2	1	1	1	6.25
20	1	UNICAMP	Biológicas	3	4	3	1	1		2				2		1	2	2	1	2	2	2	2	2	2	8	6	10	50
18	1	UNICAMP	Biológicas	1	3	2	2	2		1	1	18	6	2		1	1	2	2	2	2	2	2	2	1	7	4	9	41.6667
20	1	UNICAMP	Biológicas	7	2	3	2	2		2				2		1	1	2	2	1	2	2	2	2	1	6	4	5	31.25
17	1	UNICAMP	Biológicas	1	2	3	2	2		2				2		1	1	2	2	2	2	2	2	2	2	5	5	3	27.0833
19	1	UNICAMP	Biológicas	5	2	2	2	2		2				2		1	2	2	2	2	2	2	2	2	1	7	6	8	43.75
28	1	UNICAMP	Biológicas	12	3	4	2	1		2				2		1	1	2	1	2	2	2	2	2	1	16	11	8	72.9167
18	1	UNICAMP	Biológicas	1	3	3	2	1		2				2		1	2	2	2	2	2	2	2	2	2	12	6	9	56.25
20	1	UNICAMP	Biológicas	7	1	2	2	2		2				2		1	2	2	2	2	2	2	2	2	2	7	2	2	22.9167
25	1	UNICAMP	Biológicas	4	3	4	2	1		2				2		1	1	2	2	2	2	2	2	2	1	4	0	6	20.8333
25	1	UNICAMP	Biológicas	1	3	2	2	2		1	1	120	12	2		1	1	2	2	2	2	2	2	2	1	1	2	6	18.75
32	1	UNICAMP	Biológicas	12	1	2	2	2		2				2		1	2	2	2	2	2	2	2	2	2	1	0	0	2.08333
22	1	UNICAMP	Biológicas	4	2	3	2	2		2				2		1	2	2	2	2	2	2	2	2	2	10	4	9	47.9167
22	1	UNICAMP	Biológicas	4	2	2	2	2		2				2		1	2	2	1	2	2	2	2	2	1	2	0	0	10
22	1	UNICAMP	Biológicas	9	1	1	2	2		2				2		1	1	2	2	2	2	2	2	2	1	3	1	0	8.33333
24	1	UNICAMP	Biológicas	10	1	2	2	2		2				2		1	1	2	2	2	2	2	2	2	2	3	2	2	14.5833
32	1	UNICAMP	Humanas	8	3	3	1	1		2				2		1	2	2	2	2	2	2	2	2	2	8	10	10	58.3333
19	1	UNICAMP	Humanas	3	2	3	2	2		2				2		1	2	1	1	2	2	2	2	2	2	2	2	0	8.33333
20	1	UNICAMP	Humanas	3	3	4	2	1		2				2		1	2	2	2	2	2	2	2	2	2	10	7	8	52.0833
26	1	UNICAMP	Humanas	1	2	3	2	2		2				2		1	1	2	2	2	2	2	2	2	2	7	9	3	39.5833
20	1	UNICAMP	Humanas	3	3	3	2	1		2				2		1	2	2	2	2	2	2	2	2	1	15	3	12	62.5
17	1	UNICAMP	Humanas	1	2	2	2	2		2				2		2	2	2	2	2	2	2	2	2	1	0	0	0	0
23	1	UNICAMP	Humanas	9	4	4	2	1		2				2		1	1	1	1	2	2	2	2	1	1	7	3	9	39.5833
20	1	UNICAMP	Humanas	5	3	3	2	1		2				2		1	1	2	2	2	2	2	2	2	2	4	2	7	27.0833
23	1	UNICAMP	Humanas	5	2	3	2	2		2				2		1	1	2	1	2	2	2	2	2	1	2	0	2	8.33333
42	1	UNICAMP	Humanas	13	2	4	2	2		2				2		1	2	2	2	2	2	2	2	2	1	8	6	1	31.25
24	1	UNICAMP	Humanas	7	1	3	2	2		2				2		1	1	1	1	2	2	2	2	2	2	4	3	2	18.75
18	1	UNICAMP	Humanas	3	2	2	2	2		2				2		1	1	2	2	2	2	2	2	2	1	4	0	0	8.33333
22	1	UNICAMP	Humanas	2	3	3	2	2		2				2		1	2	2	2	2	2	2	2	2	2	3	0	4	15.9091
20	1	UNICAMP	Humanas	6	2	4	2	2		2				2		1	1	2	1	2	2	2	2	2	2	10	3	7	45.4545
18	1	UNICAMP	Humanas	2	2	3	2	2		2				2		1	2	2	2	2	2	2	2	2	2	1	2	2	10.4167
18	1	UNICAMP	Humanas	2	3	4	2	1		2				2		1	2	2	2	2	2	2	2	2	1	13	10	10	75
24	1	UNICAMP	Humanas	1	3	3	2	1		2				1		1	2	2	1	2	2	2	2	2	2	7	0	7	29.1667
22	1	UNICAMP	Humanas	1	2	2	2	2		2				2		1	1	2	2	2	2	2	2	1	1	5	3	6	31.8182
19	1	UNICAMP	Humanas	5	2	2	2	2		1	1	24	16	2		1	2	2	2	2	2	2	2	2	1	2	0	1	6.25
24	1	UNICAMP	Humanas	3	4	3	2	1		2				2		1	2	2	2	2	2	2	2	2	1	13	12	10	72.9167
20	1	UNICAMP	Humanas	3	2	3	2	2		2				2		1	2	1	2	2	2	2	2	2	2	16	16	12	91.6667
23	1	UNICAMP	Humanas	3	3	3	2	1		2				2		1	2	2	2	2	2	2	2	2	2	6	8	7	43.75
36	1	UNICAMP	Biológicas	3	3	3	1	1		2				2		1	2	2	2	2	2	2	2	2	2	4	5	9	37.5
32	1	UNICAMP	Biológicas	2º	4	2	2	2		2				2		2	2	2	2	2	2	2	2	2	2	9	3	3	31.25
28	1	UNICAMP	Biológicas	5º	2	2	2	2		2				2		1	1	1	2	2	2	2	1	2	2	6	9	6	43.75
29	1	UNICAMP	Biológicas	4	3	2	1	1		2				2		1	2	1	2	2	2	2	2	2	2	13	6	8	56.25
26	1	UNICAMP	Biológicas	3º	2	3	2	2		2				2		1	1	2	2	2	2	2	2	2	2	1	1	0	4.16667
27	1	UNICAMP	Biológicas	1	2	3	2	2		2				2		1	1	2	2	2	2	2	2	2	1	5	3	3	22.9167
35	1	UNICAMP	Exatas	1	1	2	2	2		2				2		1	2	2	2	2	2	2	2	2	1	4	0	1	10.4167
30	1	UNICAMP	Exatas	3	3	3	2	1		2				2		1	1	2	2	2	2	2	2	2	1	8	0	2	20.8333
40	1	UNICAMP	Exatas	2	2	3	2	2		2				2		1	2	2	2	2	2	2	2	2	2	6	4	5	31.25
32	1	UNICAMP	Biológicas	2	1	3	2	2		2				2		1	2	2	1	2	2	2	2	2	1	3	0	3	12.5
29	1	UNICAMP	Biológicas	1	3	2	2	2		2				2		1	2	2	2	2	2	2	2	2	1	2	2	1	10.4167
32	1	UNICAMP	Humanas	3	2	2	2	2		2				2		1	2	2	2	2	2	2	2	1	2	10	4	2	33.3333
30	1	UNICAMP	Exatas	5	2	2	2	2		2				2		1	1	2	2	2	2	2	2	2	2	1	0	3	8.33333
25	1	UNICAMP	Exatas	1	2	2	2	2		2				2		1	1	2	2	2	2	2	2	1	1	3	2	3	16.6667
26	1	UNICAMP	Biológicas	1	2	3	2	2		2				2		1	1	2	2	2	1	2	2	2	2	3	3	3	18.75
27	1	UNICAMP	Humanas	4	1	1	2	2		2				2		1	2	2	2	2	2	2	2	1	2	1	0	0	2.08333
25	1	UNICAMP	Exatas	1	2	2	2	2		2				2		1	1	1	2	2	2	2	2	2	1	6	3	2	22.9167
27	1	UNICAMP	Biológicas	3	3	3	2	1		2				2		1	1	2	1	2	2	2	2	2	2	3	0	2	10.4167
27	1	UNICAMP	Biológicas	2	2	2	2	2		2				2		1	1	2	2	2	2	2	2	2	2	2	1	1	8.33333
19	1	UNICAMP	Humanas	3	2	3	2	2		2				2		1	2	2	2	2	2	2	2	2	1	5	4	4	27.0833
19	1	UNICAMP	Biológicas	1	2	2	2	2		2				2		2	2	2	2	2	2	2	2	2	2	2	0	1	6.25
18	1	UNICAMP	Biológicas	1	3	4	2	1		2				2		1	2	2	1	2	2	2	2	2	1	10	3	5	37.5
19	1	UNICAMP	Exatas	3	3	2	2	2		2	1	24	10	2		1	1	2	2	2	2	2	2	2	1	7	3	7	35.4167
17	1	UNICAMP	Exatas	2	3	3	2	2		2				2		1	1	2	2	2	2	2	2	2	1	5	2	1	22.2222
20	1	UNICAMP	Exatas	3	1	1	2	2		2				2		2	1	2	2	2	2	2	2	2	1	0	0	0	0
20	1	UNICAMP	Exatas	5	2	2	2	2		2				2		1	1	1	1	2	2	2	2	2	1	1	0	0	2.08333
20	1	UNICAMP	Exatas	3°	3	4	2	1		2				2		1	1	2	1	2	2	2	2	2	2	11	4	6	43.75
21	1	UNICAMP	Exatas	7	2	2	2	2		2				2		1	2	2	2	2	2	2	2	2	1	3	0	1	8.33333
43	1	UNICAMP	Exatas	1	2	1	2	2		2				2		1	1	2	2	2	2	2	2	2	1	1	0	0	2.08333
17	1	UNICAMP	Exatas	1	3	3	2	1		2				2		1	2	2	2	2	2	2	2	2	1	8	1	5	29.1667
23	1	UNICAMP	Exatas	5	3	4	2	1		2				2		1	2	2	1	2	2	2	2	2	2	4	0	7	22.9167
22	1	UNICAMP	Exatas	5	3	3	1	1		2				2		1	2	2	2	2	2	2	2	2	1	14	5	7	54.1667
21	1	UNICAMP	Exatas	4	3	3	2	1		2				2		1	2	2	2	2	2	2	2	2	2	6	0	5	22.9167
21	1	UNICAMP	Exatas	9	2	2	2	2		1	1	12	5	2		1	1	2	2	2	2	2	2	2	1	2	2	0	8.33333
23	1	UNICAMP	Exatas	9	2	3	2	2		2				2		1	1	2	2	2	2	2	2	2	1	9	6	1	33.3333
17	1	UNICAMP	Exatas	1	1	2	2	2		2				2		1	2	2	2	2	2	2	2	2	1	0	0	0	0
25	1	UNICAMP	Exatas	1	3	3	2	1		2				2		1	1	2	2	2	2	2	2	2	2	9	2	5	33.3333
22	1	UNICAMP	Exatas	9	4	3	2	1		2				2		1	1	2	1	2	2	2	2	2	1	11	9	12	66.6667
19	1	UNICAMP	Exatas	1	3	2	2	2		2				2		1	2	2	2	2	2	2	2	2	1	4	1	3	16.6667
19	1	UNICAMP	Exatas	3	1	2	2	2		2				2		1	2	2	2	2	2	2	2	2	2	6	2	2	20.8333
22	1	UNICAMP	Exatas	7	3	2	2	2		2				2		2	1	2	2	2	2	2	2	2	2	5	5	6	33
23	1	UNICAMP	Exatas	12	2	3	2	2		2				2		1	2	2	1	2	2	2	2	2	2	7	1	3	22.9167
24	1	UNICAMP	Exatas	11	2	3	2	2		2				2		1	2	2	2	2	2	2	2	2	1	5	2	5	25
27	1	UNICAMP	Exatas	5	3	3	2	1		2				2		1	2	2	2	2	2	2	2	2	1	3	3	4	20.8333
27	1	UNICAMP	Exatas	6	2	3	2	2		2				2		1	2	1	1	2	2	2	2	2	2	4	0	9	27.0833
20	1	UNICAMP	Exatas	5	2	2	2	2		2				2		1	2	2	2	2	2	2	2	2	1	4	1	1	12.5
19	1	UNICAMP	Exatas	1	2	3	2	2		2				2		1	2	2	2	2	2	2	2	2	2	2	1	0	6.25
18	1	UNICAMP	Exatas	1	2	2	2	2		2				2		1	2	2	2	2	2	2	2	2	1	2	1	1	8.33333
18	1	UNICAMP	Exatas	1	3	2	2	2		2				2		2	2	2	2	2	2	2	2	2	1	8	4	2	29.1667
25	1	UNICAMP	Exatas	11	3	3	2	1		2				2		1	1	2	1	2	2	2	2	2	1	10	4	6	41.6667
17	1	UNICAMP	Exatas	1	2	2	2	2		2				2		2	2	2	2	2	2	2	2	2	1	0	0	0	0
29	1	UNICAMP	Biológicas	3	3	3	2	1		2				2		1	2	2	2	2	2	2	2	2	2	5	1	8	29.1667
27	1	UNICAMP	Biológicas	1	2	3	2	2		2				2		1	2	2	2	2	2	2	2	2	2	3	4	1	16.6667
17	1	UNICAMP	Exatas	1	2	2	2	2		1	1	48	10	2		2	2	2	2	2	2	2	2	2	1	1	0	3	8.33333
26	1	UNICAMP	Exatas	2	2	2	2	2		2				2		1	2	1	2	2	2	2	2	2	2	8	0	1	25
17	1	UNICAMP	Exatas	1	3	2	2	2		2				2		1	2	2	1	2	2	2	2	2	2	5	2	7	29.1667
23	1	UNICAMP	Exatas	12	3	3	2	1		2				2		1	2	1	1	2	2	2	2	1	1	6	2	2	20.8333
25	1	UNICAMP	Exatas	10	4	3	1	1		2				1	Glaucoma e catarata	1	2	2	2	2	2	2	2	2	2	8	0	3	34.375
17	1	UNICAMP	Exatas	1	2	2	2	2		2				2		2	2	2	2	2	2	2	2	2	2	7	3	7	35.4167
18	1	UNICAMP	Exatas	1	1	3	2	2		2				2		1	2	2	2	2	2	2	2	2	1	4	0	1	10.4167
24	1	UNICAMP	Exatas	4	4	4	1	1		2				2		1	1	2	1	2	2	2	2	2	2	17	8	10	79.5455
25	1	UNICAMP	Exatas	1	2	2	2	2		2				2		1	2	2	2	2	2	2	2	2	2	3	0	1	8.33333
26	1	UNICAMP	Humanas	3	3	2	2	2		1	1	48	16	2		1	1	1	2	2	2	2	2	2	2	2	2	3	14.5833
25	1	UNICAMP	Exatas	10	3	2	2	2		2				2		1	2	1	2	2	2	2	2	2	1	8	0	9	35.4167
19	1	UNICAMP	Exatas	2	4	3	1	1		1	2	2	12	1		1	2	2	2	2	2	2	2	2	2	4	2	5	22.9167
22	1	UNICAMP	Biológicas	8	3	2	2	2		1	1	144	6	1		1	1	2	2	1	2	2	2	2	1	3	2	3	16.6667
24	1	UNICAMP	Biológicas	13	3	3	2	1		2				2		1	1	2	1	2	2	2	2	2	1	4	5	4	27.0833
18	1	UNICAMP	Biológicas	2	1	3	2	2		2				2		1	2	2	2	2	2	2	2	2	2	1	1	0	4.16667
18	1	UNICAMP	Biológicas	2	1	1	2	2		2				2		1	1	2	2	2	2	2	2	2	1	0	0	1	2.08333
18	1	UNICAMP	Humanas	4	1	2	2	2		2				2		1	1	2	2	2	2	2	2	2	1	5	1	2	16.6667
20	1	UNICAMP	Exatas	8	2	2	2	2		2				2		1	2	2	2	2	2	2	2	2	1	5	2	0	14.5833
19	1	UNICAMP	Biológicas	4	1	2	2	2		2				2		1	2	1	2	2	2	2	2	2	1	4	7	4	31.25
27	1	UNICAMP	Humanas	2	3	3	2	1		2				2		1	2	2	2	2	2	2	2	2	1	3	3	8	29.1667
20	1	UNICAMP	Exatas	2	2	2	2	2		2				2		1	1	1	1	2	2	2	2	2	1	5	3	2	20.8333
18	1	UNICAMP	Exatas	2	2	3	2	2		2				2		1	2	2	2	2	2	2	2	2	1	5	0	2	14.5833
22	1	UNICAMP	Exatas	8	2	2	2	2		1	1	72	3	2		1	2	2	2	2	2	2	2	2	1	2	1	0	6.25
23	1	UNICAMP	Biológicas	12	3	2	2	2		2				2		1	2	1	2	2	2	2	2	2	2	6	1	12	39.5833
31	1	UNICAMP	Humanas	2	3	3	2	1		1	1	120	8	2		1	2	2	2	2	2	2	2	2	2	8	4	11	47.9167
27	1	UNICAMP	Humanas	8	4	3	1	1		2				2		1	2	2	2	2	2	2	2	2	1	7	4	8	39.5833
19	1	UNICAMP	Biológicas	4	3	3	2	1		1	1	72	16	2		1	2	2	2	2	2	2	2	2	1	8	2	9	39.5833
22	1	UNICAMP	Biológicas	8	2	3	2	2		2				2		1	2	2	1	2	2	2	2	2	2	13	2	8	47.9167
24	1	UNICAMP	Humanas	10	2	2	2	2		2				2		1	2	2	2	2	2	2	2	2	2	1	0	9	20.8333
29	1	UNICAMP	Exatas	20	2	3	2	2		1	1	120	2	2		1	2	1	2	2	2	2	2	2	1	3	0	1	8.33333
22	1	UNICAMP	Humanas	4	3	3	2	1		2				2		1	1	2	2	2	2	2	2	2	1	5	6	11	45.8333
21	1	UNICAMP	Humanas	6	3	3	2	1		2				2		1	2	2	2	2	2	2	2	1	1	12	3	3	37.5
21	1	UNICAMP	Humanas	3	3	3	2	1		2				2		1	2	2	1	2	2	2	2	1	2	10	8	10	58.3333
25	1	UNICAMP	Humanas	2	1	2	2	2		2				2		1	2	2	1	2	2	2	2	2	1	3	3	2	16.6667
21	1	UNICAMP	Biológicas	2	2	3	2	2		2				2		1	2	2	2	2	2	2	2	2	1	5	1	2	16.6667
24	1	UNICAMP	Humanas	2	3	2	2	2		2				2		1	1	2	2	1	2	2	2	2	1	8	2	5	31.25
21	1	UNICAMP	Exatas	4	2	2	2	2		2				2		1	2	2	2	2	2	2	2	2	1	4	2	3	18.75
36	1	UNICAMP	Humanas	5	3	3	1	1		2				1	refrativa - miopia	1	2	2	2	2	2	2	2	2	2	8	5	10	47.9167
26	1	UNICAMP	Humanas	5	2	3	2	2		2				2		1	2	2	2	2	2	2	2	2	1	4	2	4	20.8333
50	1	UNICAMP	Humanas	1900-01-12	1	1	2	2		2				1	refrativa - miopia	2	2	2	2	2	2	2	2	2	2	3	3	0	15
26	1	UNICAMP	Exatas	4	4	3	2	1		2				2		1	2	1	1	2	2	2	2	2	2	7	6	8	47.7273
32	1	UNICAMP	Humanas	6	2	3	2	2		1	1	100	1	2		1	2	2	2	2	2	2	2	2	1	9	1	12	50
22	1	UNICAMP	Humanas	8	4	3	2	1		2				2		1	2	2	2	2	2	2	2	2	1	12	5	5	50
28	1	UNICAMP	Humanas	6	2	3	2	2		2				2		1	2	2	2	2	2	2	2	1	2	3	3	5	22.9167
19	2	UNICAMP	Exatas	5	2	2	2	2		2				2		1	2	2	2	2	2	2	2	2	2	0	0	0	0
22	2	UNICAMP	Exatas	7	2	2	2	2		2				2		1	2	2	2	2	2	2	2	2	1	1	0	0	2.27273
28	2	UNICAMP	Exatas	5	3	4	1	1		2				2		1	2	1	1	2	2	2	2	2	2	20	12	12	91.6667
22	2	UNICAMP	Exatas	9	3	3	2	1		1	1	48	10	2		2	2	2	1	2	2	2	2	2	2	8	4	11	47.9167
19	2	UNICAMP	Humanas	3	3	3	2	1		2				2		1	2	2	2	2	2	2	2	2	2	2	0	3	10.4167
31	2	UNICAMP	Humanas	1	1	2	2	2		2				1	Miopia	1	2	1	2	2	2	2	2	2	1	0	0	0	0
46	2	UNICAMP	Humanas	1º	3	3	2	1		2				2		1	2	2	2	2	2	2	2	2	1	2	5	1	16.6667
22	2	UNICAMP	Humanas	5	3	2	2	2		1	1	87	10	2		1	2	2	1	2	2	2	2	2	2	3	2	5	20.8333
25	2	UNICAMP	Humanas	3	1	2	2	2		2				2		1	2	2	2	2	2	2	2	2	2	5	3	0	16.6667
19	2	UNICAMP	Exatas	1	2	3	2	2		2				2		1	2	2	1	2	2	2	2	2	2	2	0	2	8.33333
20	2	UNICAMP	Humanas	1	1	2	2	2		2				2		1	2	2	2	2	2	2	2	2	1	3	3	0	12.5
21	2	UNICAMP	Humanas	4	2	3	2	2		2				2		1	2	2	1	2	2	2	2	1	1	7	2	3	25
22	2	UNICAMP	Humanas	12º	1	2	2	2		1	1	72	8	2		2	2	2	2	1	2	2	2	2	2	2	0	0	4.54545
25	2	UNICAMP	Humanas	11	3	3	2	1		2				2		1	2	1	2	2	2	2	2	2	1	8	4	6	37.5
21	2	UNICAMP	Humanas	1	1	3	2	2		2				2		1	2	2	2	2	2	2	2	2	2	6	1	3	20.8333
20	2	UNICAMP	Exatas	6	2	3	2	2		2				2		1	2	2	2	2	2	2	2	2	1	7	1	0	16.6667
30	2	UNICAMP	Exatas	2	2	3	2	2		2				2		1	2	2	2	2	2	2	2	2	2	3	4	3	20.8333
23	2	UNICAMP	Exatas	1	2	2	2	2		2				2		1	2	2	2	2	2	2	2	2	1	4	0	2	12.5
18	2	UNICAMP	Exatas	1	2	3	2	2		2				2		1	2	2	2	2	2	2	2	2	2	6	3	4	27.0833
27	2	UNICAMP	Exatas	7º	3	3	2	1		2				2		1	2	2	2	2	2	2	2	2	1	7	5	9	43.75
19	2	UNICAMP	Exatas	3	2	1	2	2		2				2		1	2	2	2	2	1	2	2	2	2	1	2	1	8.33333
18	2	UNICAMP	Exatas	1	3	2	2	2		2				2		1	2	2	2	2	2	2	2	2	1	4	1	1	12.5
18	2	UNICAMP	Exatas	1	2	1	2	2		2				2		1	2	2	2	2	2	2	2	2	2	4	0	4	16.6667
18	2	UNICAMP	Exatas	1	1	2	2	2		2				2		1	2	2	2	2	2	2	2	2	2	1	0	0	2.08333
17	2	UNICAMP	Exatas	1	2	2	1	1		2				2		1	2	2	2	2	2	2	2	2	2	1	0	1	4.16667
29	2	UNICAMP	Exatas	2	3	2	2	2		2				2		1	2	2	2	2	2	2	2	2	2	3	2	9	31.8182
22	2	UNICAMP	Biológicas	7	1	3	2	2		2				2		1	2	2	2	2	1	2	2	2	2	6	3	2	22.9
22	2	UNICAMP	Biológicas	5	1	2	2	2		2				2		1	2	2	2	2	2	2	2	2	2	0	0	0	0
23	2	UNICAMP	Biológicas	5	1	2	2	2		2				2		1	2	2	2	2	2	2	2	2	1	3	2	1	12.5
22	2	UNICAMP	Biológicas	9	2	3	2	2		2				2		1	2	2	2	2	2	2	2	1	1	2	0	2	14.3
22	2	UNICAMP	Biológicas	7	2	3	2	2		2				2		1	2	2	2	2	2	2	2	2	2	7	3	0	20.8333
18	2	UNICAMP	Biológicas	1	2	3	2	2		2				2		1	2	2	2	1	2	2	2	2	2	2	0	2	8.3
19	2	UNICAMP	Biológicas	1	1	2	2	2		2				2		1	2	2	2	2	2	2	2	2	1	3	0	2	10.4
20	2	UNICAMP	Biológicas	1	1	2	2	2		2				2		1	2	2	2	2	2	2	2	2	2	3	0	0	6.3
19	2	UNICAMP	Biológicas	1	1	2	2	2		2				2		1	2	2	2	2	2	2	2	2	2	1	0	1	4.2
17	2	UNICAMP	Biológicas	1	1	1	2	2		2				2		2	2	2	1	2	2	2	2	2	2	2	0	0	4.2
18	2	UNICAMP	Biológicas	1	2	2	2	2		2				2		1	2	2	2	2	2	2	2	2	2	5	0	3	16.7
17	2	UNICAMP	Biológicas	1	2	3	2	2		2				2		2	2	2	2	2	2	2	2	2	2	2	0	1	6.3
18	2	UNICAMP	Biológicas	1	1	2	2	2		2				2		2	2	2	2	2	2	2	2	2	2	3	0	0	6.3
18	2	UNICAMP	Biológicas	1	2	2	2	2		2				2		1	2	1	2	2	2	2	2	1	1	7	1	2	20.8
17	2	UNICAMP	Biológicas	1	1	2	2	2		2				2		2	2	2	2	2	2	2	2	2	1	5	0	1	12.5
21	2	UNICAMP	Biológicas	1	2	2	2	2		2				2		1	2	2	2	2	2	2	2	2	2	5	0	1	12.5
25	2	UNICAMP	Biológicas	9	2	2	2	2		2				2		1	2	2	2	2	2	2	2	1	2	7	2	4	32.5
23	2	UNICAMP	Biológicas	8	2	2	2	2		2				2		1	2	2	2	1	2	2	2	2	1	2	0	0	4.5
26	2	UNICAMP	Biológicas	1	2	2	2	2		2				2		2	2	2	2	2	2	2	2	2	2	1	0	1	1.2
18	2	UNICAMP	Biológicas	1	2	2	2	2		1	1	48	12	2		1	2	2	2	1	2	2	2	2	2	5	2	1	18.1
23	2	UNICAMP	Biológicas	-	2	2	2	2		2				2		1	2	2	2	2	2	2	2	2	1	0	0	0	0
23	2	UNICAMP	Biológicas	9	2	2	2	2		2				2		1	2	2	2	2	2	2	2	2	1	1	1	2	11.1
19	2	UNICAMP	Biológicas	1	1	3	2	2		2				2		1	2	2	2	2	2	2	2	2	1	7	4	4	34.1
22	2	UNICAMP	Biológicas	7	2	2	2	2		1	1	36	-	1	ceratocone (anel)	1	2	2	2	2	2	2	2	2	2	2	1	3	12.5
21	2	UNICAMP	Biológicas	3	2	2	2	2		2				2		2	2	2	2	2	2	2	2	2	2	6	3	2	25
18	2	UNICAMP	Biológicas	1	1	2	2	2		2				2		1	2	2	2	2	2	2	2	2	2	2	3	1	12.5
20	2	UNICAMP	Biológicas	3	2	2	2	2		2				2		2	2	1	2	2	2	2	2	2	2	3	1	1	10.4
25	2	UNICAMP	Biológicas	1	2	2	2	2		2				2		1	2	2	2	2	2	2	2	2	2	2	0	5	14.5833
23	2	UNICAMP	Biológicas	11	2	2	2	2		2				2		1	2	2	2	2	2	2	2	2	2	1	2	2	10.4167
17	2	UNICAMP	Biológicas	1	1	2	2	2		2				2		1	2	2	2	2	2	2	2	2	2	4	1	0	10.4167
28	2	UNICAMP	Exatas	3	3	2	2	2		2				2		1	2	2	2	2	2	2	2	2	2	2	0	0	4.16667
21	2	UNICAMP	Exatas	3	3	3	2	1		2				1	Estrabismo no OE	1	2	2	2	2	2	2	2	2	2	12	3	8	47.9167
18	2	UNICAMP	Exatas	2	2	2	2	2		2				2		1	2	2	2	2	2	2	2	2	1	5	3	2	20.8333
18	2	UNICAMP	Exatas	1	2	2	2	2		2				2		1	2	2	2	2	2	2	2	2	2	2	0	1	6.25
22	2	UNICAMP	Exatas	7	2	1	1	1		1	1	12	1	2		1	2	2	2	2	2	2	2	2	2	3	0	1	8.33333
19	2	UNICAMP	Exatas	1	2	2	2	2		2				2		1	2	2	2	2	2	2	2	2	1	1	0	2	6.25
21	2	UNICAMP	Exatas	5	4	3	2	1		2				2		1	2	2	2	2	2	2	2	2	1	1	0	4	10.4167
22	2	UNICAMP	Exatas	3	1	2	2	2		2				2		1	2	2	2	2	2	2	2	2	2	1	0	0	2.08333
22	2	UNICAMP	Exatas	5	2	2	2	2		2				2		1	2	2	2	2	2	2	2	2	2	0	0	0	0
28	2	UNICAMP	Biológicas	1	3	2	2	2		2				2		1	2	2	2	2	2	2	2	2	2	7	0	1	16.6667
21	2	UNICAMP	Humanas	1	1	2	2	2		2				2		2	2	2	2	2	2	2	2	2	2	3	0	1	8.33333
45	2	UNICAMP	Humanas	3	3	2	2	2		2				1	LASIK	1	2	1	2	2	2	2	2	2	2	3	2	0	10.4167
22	2	UNICAMP	Humanas	9	3	3	2	1		2				2		1	2	2	2	2	2	2	2	2	1	3	2	1	12.5
19	2	UNICAMP	Humanas	2	2	4	2	2		2				2		1	2	2	2	2	2	2	2	2	1	9	4	6	39.5833
23	2	UNICAMP	Humanas	7	1	2	2	2		2				2		1	2	2	2	2	2	2	2	2	1	2	1	0	6.25
22	2	UNICAMP	Humanas	3	1	2	2	2		2				2		1	2	2	2	2	2	2	2	2	2	1	0	1	4.16667
18	2	UNICAMP	Humanas	1	1	3	2	2		2				2		1	2	2	2	2	2	2	2	1	1	0	0	2	4.16667
21	2	UNICAMP	Humanas	8	3	2	2	2		2				2		1	2	2	2	2	2	2	2	2	2	3	6	1	20.8333
24	2	UNICAMP	Humanas	3	2	3	2	2		2				2		1	2	2	1	2	2	2	2	2	1	3	4	3	20.8333
29	2	UNICAMP	Humanas	3	2	3	2	2		2				2		1	2	2	2	2	2	2	2	2	1	3	1	2	16.6667
23	2	UNICAMP	Exatas	10	1	2	2	2		2				2		1	2	2	1	2	2	2	2	2	2	4	3	2	18.75
24	2	UNICAMP	Humanas	1	1	3	2	2		2				1	Acidente no OE. cego desde então	1	2	2	2	2	2	2	2	2	2	13	6	8	56.25
17	2	UNICAMP	Exatas	1	1	2	2	2		2				2		1	2	2	2	2	2	2	2	2	2	3	2	0	10.4167
18	2	UNICAMP	Exatas	3	2	3	2	2		2				2		1	2	2	2	2	2	2	2	2	2	2	2	1	10.4
19	2	UNICAMP	Exatas	3	2	2	2	2		2				2		2	2	2	2	2	2	2	2	2	2	3	0	2	10.4
21	2	UNICAMP	Exatas	3	2	2	2	2		2				2		1	2	2	2	2	2	2	2	2	1	7	5	1	27.1
18	2	UNICAMP	Exatas	3	2	2	2	2		2				2		1	2	2	2	2	2	2	2	2	2	1	0	0	2.1
18	2	UNICAMP	Exatas	2	2	2	2	2		2				2		1	2	2	2	2	2	2	2	2	2	2	0	0	4.54545
21	2	UNICAMP	Exatas	1	2	2	2	2		2				2		1	2	2	2	2	2	2	2	2	2	6	0	7	27.0833
34	2	UNICAMP	Exatas	4	3	3	2	1		2				2		1	2	2	2	2	2	2	2	1	1	8	4	10	45.8333
29	2	UNICAMP	Humanas	1	2	2	2	2		2				2		2	2	2	1	2	2	2	2	2	1	5	2	4	22.9167
24	2	UNICAMP	Exatas	1	2	2	2	2		2				2		1	2	2	2	2	2	2	2	2	2	3	3	0	12.5
33	2	UNICAMP	Exatas	3	1	1	2	2		2				2		1	2	2	2	2	2	2	2	2	2	1	0	0	2.08333
28	2	UNICAMP	Exatas	1	3	1	1	1		1	1	48	2	2		1	2	2	2	1	2	2	2	2	2	5	3	11	39.5833
26	2	UNICAMP	Biológicas	1	1	2	2	2		2				2		1	2	2	2	2	2	2	2	2	2	2	0	0	4.16667
24	2	UNICAMP	Exatas	4	2	2	2	2		2				2		1	2	2	2	2	2	2	2	2	2	3	1	3	14.5833
34	2	UNICAMP	Exatas	5	3	4	2	1		2				2		1	2	2	2	2	2	2	2	2	1	11	12	7	62.5
41	2	UNICAMP	Exatas	8	3	3	1	1		2				2		1	2	2	2	2	2	2	2	2	2	7	1	1	18.75
28	2	UNICAMP	Exatas	1	1	2	2	2		2				2		1	2	2	2	2	2	2	2	2	1	2	0	0	4.16667
22	2	UNICAMP	Exatas	1	3	3	2	1		2				2		2	2	2	2	2	2	2	2	2	2	13	6	3	45.8333
24	2	UNICAMP	Humanas	3	4	2	2	2		2				2		1	2	2	2	2	2	2	2	2	2	8	3	9	41.6667
39	2	UNICAMP	Biológicas	4	4	2	2	2		2				2		1	2	2	2	2	2	2	2	2	2	2	3	4	18.75
33	2	UNICAMP	Biológicas	I	2	2	2	2		2				2		1	2	2	2	2	2	2	2	2	2	4	2	0	12.5
28	2	UNICAMP	Biológicas	4	1	2	2	2		2				2		1	2	2	2	2	2	2	2	2	2	0	0	0	0
31	2	UNICAMP	Biológicas	8	2	2	2	2		2				2		1	2	1	2	2	2	2	2	2	2	1	2	2	10.4167
27	2	UNICAMP	Humanas	1	3	2	2	2		2				2		1	2	2	1	2	2	2	2	2	2	5	1	2	16.6667
39	2	UNICAMP	Humanas	1º	2	2	2	2		2				2		1	2	2	2	2	2	2	2	2	1	6	0	3	18.75
32	2	UNICAMP	Exatas	3	2	2	1	1		2				2		1	2	2	2	2	2	2	2	1	1	1	0	3	8.33333
34	2	UNICAMP	Exatas	10	1	2	2	2		2				2		2	2	2	2	2	2	2	2	2	2	1	0	0	2.08333
31	2	UNICAMP	Exatas	1	3	3	2	1		2				2		1	2	2	2	2	2	2	2	2	2	3	2	5	25
25	2	UNICAMP	Exatas	1	4	3	1	1		2				2		1	2	2	2	2	2	2	2	2	1	9	2	10	43.75
27	2	UNICAMP	Exatas	1º	2	4	2	2		2				2		1	2	2	2	2	2	2	2	2	1	5	6	0	22.9167
30	2	UNICAMP	Exatas	11	3	3	1	1		2				2		1	2	2	2	2	2	2	2	2	1	8	7	8	47.9167
33	2	UNICAMP	Exatas	1	3	3	2	1		2				2		1	2	1	2	2	2	2	2	2	1	7	3	3	27.0833
30	2	UNICAMP	Exatas	3	4	4	1	1		2				2		1	2	2	2	2	1	2	2	2	1	8	2	3	27.0833
30	2	UNICAMP	Exatas	4	3	2	2	2		2				2		1	2	2	2	2	2	2	2	2	2	1	0	2	6.25
28	2	UNICAMP	Exatas	2	2	3	2	2		2				2		1	2	2	2	2	2	2	2	2	2	5	3	3	22.9167
28	2	UNICAMP	Exatas	3	3	2	2	2		2				2		1	2	2	1	2	2	2	2	1	2	0	0	3	6.25
31	2	UNICAMP	Exatas	5	2	1	2	2		2				2		1	2	2	2	2	2	2	2	2	1	1	1	0	4.16667
27	2	UNICAMP	Humanas	3	2	3	2	2		2				2		1	2	2	2	2	2	2	2	2	2	4	0	0	8.33333
26	2	UNICAMP	Humanas	1	4	4	1	1		2				2		1	2	2	1	2	2	2	2	2	2	17	13	8	79.1667
27	2	UNICAMP	Humanas	2	1	2	2	2		2				2		1	2	2	2	2	2	2	2	2	2	2	0	3	10.4167
26	2	UNICAMP	Humanas	3	4	4	1	1		2				2		1	2	2	1	2	2	2	2	2	2	12	10	12	70.8333
24	2	UNICAMP	Humanas	3	3	4	2	1		2				2		1	2	2	1	1	2	2	2	2	1	6	1	5	25
25	2	UNICAMP	Humanas	3	4	4	1	1		2				1	Ptose Palpebral Bilateral	1	1	2	2	2	2	2	2	2	1	9	3	6	37.5
50	2	UNICAMP	Humanas	10	2	2	2	2		2				2		1	2	2	2	2	2	2	2	2	1	2	1	3	12.5
26	2	UNICAMP	Exatas	5º	2	3	2	2		2				2		1	2	2	1	2	2	2	2	2	2	4	2	5	22.9167
41	2	UNICAMP	Humanas	3	1	3	2	2		2				2		1	2	2	2	2	2	2	2	2	1	9	5	0	29.1667
39	2	UNICAMP	Humanas	3	1	2	2	2		2				2		1	2	2	1	2	2	2	2	2	1	4	4	1	18.75
24	2	UNICAMP	Exatas	1	3	3	2	1		1	1	6	12	2		1	2	2	1	2	2	2	2	2	1	10	9	5	50
27	2	UNICAMP	Exatas	1º	1	2	2	2		2				2		1	2	2	2	2	2	2	2	2	2	2	3	1	12.5
27	2	UNICAMP	Exatas	1	3	3	2	1		2				2		1	2	2	1	2	2	2	2	2	2	4	0	0	8.33333
29	2	UNICAMP	Exatas	9	2	3	2	2		2				2		1	2	2	2	2	2	2	2	2	2	3	0	0	6.25
24	2	UNICAMP	Exatas	1	1	2	2	2		2				2		1	2	2	2	2	2	2	2	2	2	0	0	0	0
29	2	UNICAMP	Exatas	8	3	3	2	1		2				2		1	2	2	2	2	2	2	2	2	1	5	0	5	20.8333
33	2	UNICAMP	Exatas	12	3	3	2	1		2				2		1	2	2	2	2	2	2	2	2	1	5	0	12	35.4167
27	2	UNICAMP	Exatas	2	1	3	2	2		2				2		1	2	2	2	2	2	2	2	2	1	6	1	2	18.75
31	2	UNICAMP	Exatas	8º	2	2	2	2		2				2		1	2	2	2	1	2	2	2	2	2	5	3	6	29.1667
27	2	UNICAMP	Exatas	5	4	4	2	1		2				2		1	2	2	1	2	2	2	2	2	2	10	5	11	54.1667
26	2	UNICAMP	Exatas	1	2	3	2	2		2				2		1	2	2	2	2	2	2	2	2	2	10	5	5	41.6667
19	2	UNICAMP	Humanas	1	2	2	2	2		2				2		1	2	1	2	2	2	2	2	1	1	11	11	3	52.0833
29	2	UNICAMP	Humanas	7º	1	1	2	2		2				2		1	2	2	2	2	2	2	2	2	2	0	0	0	0
20	2	UNICAMP	Humanas	7º	3	4	1	1		2				2		1	2	2	2	1	2	2	2	2	2	9	6	9	50
19	2	UNICAMP	Humanas	1	1	2	2	2		2				2		2	2	2	2	2	2	2	2	2	1	1	2	1	8.33333
19	2	UNICAMP	Humanas	1	2	2	2	2		1	2	60	12	2		1	2	2	2	2	2	2	2	2	1	4	3	3	20.8333
21	2	UNICAMP	Humanas	5	3	3	2	1		2				2		1	2	2	2	2	2	2	2	2	2	3	2	6	22.9167
18	2	UNICAMP	Humanas	1	2	2	2	2		2				2		1	2	2	2	2	2	2	2	2	1	7	0	9	33.3333
17	2	UNICAMP	Humanas	1	2	2	2	2		2				2		1	2	2	2	2	2	2	2	2	2	0	0	0	0
26	2	UNICAMP	Biológicas	13	2	3	2	2		2				2		1	2	2	2	2	2	2	2	2	1	12	8	7	56.25
22	2	UNICAMP	Biológicas	9°	2	2	2	2		2				2		1	2	2	2	2	2	2	2	2	1	4	1	3	16.6667
18	2	UNICAMP	Biológicas	3	1	1	2	2		2				2		1	2	2	2	2	2	2	2	2	2	0	0	0	0
22	2	UNICAMP	Biológicas	9	1	1	2	2		2				2		1	2	2	2	2	2	2	2	2	2	1	0	0	2.08333
20	2	UNICAMP	Biológicas	3	2	2	2	2		2				2		1	2	2	2	2	2	2	2	2	2	4	2	6	25
23	2	UNICAMP	Biológicas	8º	2	2	2	2		2				2		1	2	2	2	2	2	2	2	2	1	0	0	0	0
18	2	UNICAMP	Biológicas	1°	3	3	2	1		2				2		1	2	2	1	2	2	2	2	2	2	9	3	8	41.6667
21	2	UNICAMP	Biológicas	7º	3	3	2	1		1	1	96	7	2		1	2	2	1	2	2	2	2	2	2	6	4	7	35.4167
21	2	UNICAMP	Biológicas	8	2	3	2	2		1	1	60	6	2		2	2	2	2	2	2	2	2	2	2	5	4	6	31.25
18	2	UNICAMP	Exatas	1	3	3	1	1		2				2		1	2	2	2	2	2	2	2	2	2	11	2	12	52.0833
20	2	UNICAMP	Exatas	5	3	2	2	2		1	1	84	16	2		1	2	2	2	2	2	2	2	2	2	5	1	12	37.5
19	2	UNICAMP	Exatas	4	2	3	2	2		2				2		1	2	2	2	2	2	2	2	2	1	4	5	2	22.9167
20	2	UNICAMP	Exatas	1	3	2	2	2		2				2		1	2	2	2	2	2	2	2	2	2	8	2	3	27.0833
22	2	UNICAMP	Exatas	7	2	2	2	2		2				2		1	2	2	2	2	2	2	2	2	2	1	0	4	10.4167
35	2	UNICAMP	Exatas	7	2	3	2	2		1	1	30	3	2		1	2	2	2	2	2	2	2	2	1	4	2	3	18.75
24	2	UNICAMP	Exatas	11	1	1	2	2		2				2		2	2	2	2	2	2	2	2	2	1	0	0	0	0
27	2	UNICAMP	Exatas	4	2	2	2	2		2				2		1	2	2	2	2	2	2	2	2	2	2	3	0	10.4167
20	2	UNICAMP	Exatas	3	2	2	2	2		2				2		1	2	2	2	2	2	2	2	1	1	1	1	2	8.33333
18	2	UNICAMP	Exatas	3°	1	2	2	2		2				2		1	2	2	2	2	2	2	2	2	2	4	0	4	16.6667
25	2	UNICAMP	Exatas	5	2	2	2	2		2				2		1	2	2	2	2	2	2	2	2	2	3	4	3	20.8333
24	2	UNICAMP	Exatas	5º	2	3	2	2		2				2		1	2	2	2	2	2	2	2	1	2	7	7	2	33.3
24	2	UNICAMP	Exatas	-	2	1	2	2		2				2		1	2	2	2	2	2	2	2	2	2	6	1	3	20.8
20	2	UNICAMP	Exatas	7	2	2	2	2		2				2		1	2	2	2	2	2	2	2	2	1	5	2	9	33.3
24	2	UNICAMP	Exatas	10	2	2	2	2		2				2		1	2	2	2	2	2	2	2	2	1	5	0	2	17.5
21	2	UNICAMP	Exatas	2	1	2	2	2		2				2		1	2	2	2	2	2	2	2	1	1	5	1	0	12.5
22	2	UNICAMP	Exatas	7º	1	2	2	2		2				2		2	2	2	2	2	2	2	2	2	2	4	0	3	14.5833
26	2	UNICAMP	Exatas	3	3	3	2	1		2				2		1	2	2	2	2	2	2	2	2	1	1	0	1	4.54545
22	2	UNICAMP	Exatas	11	2	2	2	2		2				2		1	2	2	1	2	2	2	2	1	2	0	0	0	0
25	2	UNICAMP	Exatas	7	4	4	2	1		1	2	6	16	2		1	2	2	2	2	2	2	2	1	2	8	9	12	60.4167
23	2	UNICAMP	Exatas	9	3	2	2	2		2				2		1	2	2	2	2	2	2	2	2	2	4	0	4	16.6667
17	2	UNICAMP	Exatas	1	2	2	2	2		2				2		1	2	2	1	2	2	2	2	2	1	3	2	2	14.5833
20	2	UNICAMP	Exatas	3º	3	3	2	1		2				2		1	2	2	2	2	2	2	2	2	1	4	0	2	12.5
21	2	UNICAMP	Exatas	2	2	2	2	2		2				2		1	2	2	2	2	2	2	2	2	2	2	0	6	25
19	2	UNICAMP	Exatas	3°	2	2	2	2		2				2		1	2	2	2	2	2	2	2	2	1	8	1	8	35.4167
20	2	UNICAMP	Exatas	7	3	3	2			2				2		1	2	2	2	2	2	2	2	2	1	2	1	9	25
16	2	UNICAMP	Exatas	1	2	3	2	2		2				2		1	2	2	1	2	2	2	2	2	2	0	0	0	0
24	2	UNICAMP	Exatas	9	3	2	1	1		2				2		1	2	2	2	2	2	2	2	2	2	7	3	3	27.0833
18	2	UNICAMP	Exatas	1	1	1	2	2		2				2		1	2	2	2	2	2	2	2	2	2	2	0	1	6.25
19	2	UNICAMP	Exatas	3º	1	1	2	2		2				2		2	2		2	2	2	2	2	2	2	0	0	0	0
20	2	UNICAMP	Exatas	5º	2	2	2	2		2				2		1	2	2	2	2	2	2	2	2	2	4	1	3	16.7
22	2	UNICAMP	Exatas	3º	3	3	2	1		2				2		1	2	2	2	2	2	2	2	2	2	2	0	4	12.5
21	2	UNICAMP	Exatas	5	1	2	2	2		2				2		1	2	2	2	2	2	2	2	2	2	1	0	1	4.2
19	2	UNICAMP	Exatas	3º	1	1	2	2		2				2		1	2	2	2	2	2	2	2	2	2	0	0	0	0
18	2	UNICAMP	Exatas	3º	1	1	2	2		2				2		1	2	2	1	2	2	2	2	2	2	0	0	0	0
25	2	UNICAMP	Exatas	12	3	3	2	1		2				2		1	2	2	1	2	2	2	2	2	2	5	0	5	20.8333
33	2	UNICAMP	Exatas	1	3	3	2	1		2				2		1	2	2	2	2	2	2	2	1	1	20	12	12	91.6667
22	2	UNICAMP	Exatas	9	2	2	2	2		2				2		2	2	2	2	2	2	2	2	1	2	2	2	1	10.4167
19	2	UNICAMP	Exatas	3	1	2	2	2		2				2		1	2	2	2	2	2	2	2	2	2	0	0	1	2.1
28	2	UNICAMP	Exatas	10	3	3	1	1		2				2		1	2	2	2	2	2	2	2	2	2	6	4	5	31.25
20	2	UNICAMP	Exatas	3	3	3	2	1		2				2		1	2	2	1	2	2	2	2	2	2	9	3	0	25
21	2	UNICAMP	Exatas	7	3	4	2	1		2				2		1	2	2	2	2	2	2	2	2	1	7	0	4	22.9167
17	2	UNICAMP	Exatas	1	1	2	2	2		2				2		1	2	2	2	2	2	2	2	2	2	3	1	0	8.33333
18	2	UNICAMP	Exatas	1	3	2	1	1		2				2		1	2	2	2	2	2	2	2	2	2	6	1	9	33.3333
22	2	UNICAMP	Exatas	5	1	2	2	2		2				2		1	2	2	2	2	2	2	2	2	2	5	2	1	16.6667
21	2	UNICAMP	Exatas	7	2	2	2	2		1	1	22	10	2		1	2	2	1	2	2	2	2	2	2	4	1	4	18.75
23	2	UNICAMP	Exatas	8	3	3	2	1		2				2		1	2	2	2	2	2	2	2	2	1	4	7	7	37.5
22	2	UNICAMP	Exatas	5	4	3	2	1		2				2		1	2	2	1	1	2	2	2	2	2	4	6	7	35.4167
20	2	UNICAMP	Exatas	3ª	2	2	2	2		2				2		2	2	2	2	2	2	2	2	2	2	2	2	0	8.3
18	2	UNICAMP	Exatas	3º	2	2	2	2		2				2		1	2	2	2	2	2	2	2	2	1	5	0	3	16.7
21	2	UNICAMP	Exatas	5	2	2	2	2		2				2		1	2	2	2	2	2	2	2	2	1	3	2	0	10.4
19	2	UNICAMP	Exatas	3	1	1	2	2		2				2		1	2	2	2	2	2	2	2	2	2	1	0	0	2.1
20	2	UNICAMP	Exatas	5	2	2	2	2		2				2		1	2	2	2	2	2	2	2	2	2	1	3	0	8.3
22	2	UNICAMP	Exatas	7	2	2	2	2		2				2		1	2	2	2	2	2	2	2	1	1	2	2	1	10.4
19	2	UNICAMP	Exatas	4o	4	2	2	2		2				2		1	2	2	2	2	2	2	2	2	2	7	3	10	45.4545
29	2	UNICAMP	Exatas	8	3	3	1	1		2				1	Cirurgia a laser para miopia	1	2	2	2	2	2	2	2	2	1	2	2	4	22.2222
19	2	UNICAMP	Exatas	1	3	2	2	2		1	1	24	10	2		2	2	2	2	2	2	2	2	2	2	2	0	5	14.5833
23	2	UNICAMP	Exatas	11	3	2	2	2		2				2		1	2	2	2	2	2	2	2	2	1	6	6	5	35.4167
21	2	UNICAMP	Exatas	9	3	3	2	1		1	1	60	16	2		1	2	2	2	2	2	2	2	2	2	3	0	4	14.5833
25	2	UNICAMP	Exatas	12	3	3	2	1		2				2		1	2	2	2	2	2	2	2	1	2	2	2	4	16.6667
19	2	UNICAMP	Exatas	5	3	2	2	2		1	1	60	3	2		1	2	2	2	2	2	2	2	2	2	1	0	3	8.33333
22	2	UNICAMP	Exatas	7	2	2	2	2		2				2		1	2	2	2	2	2	2	2	2	2	1	0	1	4.16667
23	2	UNICAMP	Exatas	9	1	2	2	2		2				2		2	2	2	2	2	2	2	2	2	2	4	2	0	12.5
22	2	UNICAMP	Exatas	11	2	3	2	2		2				2		1	2	2	2	2	2	2	2	2	2	1	0	1	4.16667
18	2	UNICAMP	Exatas	1	3	3	2	1		2				2		2	2	2	2	2	2	2	2	2	2	8	1	5	29.1667
25	2	UNICAMP	Exatas	9	2	2	2	2		2				2		1	2	1	2	2	2	2	2	2	2	0	0	1	2.08333
17	2	UNICAMP	Exatas	1	3	2	2	2		2				2		1	2	2	2	2	2	2	2	2	2	2	1	4	14.5833
18	2	UNICAMP	Exatas	1°	2	2	1	1		2				2		2	2	2	2	2	2	2	2	2	2	0	0	0	0
17	2	UNICAMP	Exatas	1	3	3	2	1		2				2		1	2	2	2	2	2	2	2	2	2	3	4	4	25
17	2	UNICAMP	Exatas	1	2	2	2	2		2				2		2	2	2	2	2	2	2	2	2	2	2	0	0	4.2
18	2	UNICAMP	Exatas	1º	2	2	2	2		2				2		2	2	2	2	2	2	2	2	2	1	7	3	3	29.5
19	2	UNICAMP	Exatas	1	2	2	2	2		2				2		2	2	2	2	1	2	2	2	2	1	4	0	0	9.1
18	2	UNICAMP	Exatas	2	1	2	2	2		2				2		2	2	2	2	2	2	2	2	2	2	2	0	3	10.4
24	2	UNICAMP	Exatas	1	2	2	2	2		2				2		2	2	2	2	2	2	2	2	2	1	1	1	2	9.1
18	2	UNICAMP	Exatas	1	1	2	2	2		2				2		2	2	2	2	2	2	2	2	2	1	5	1	0	12.5
22	2	UNICAMP	Exatas	1	3	3	2	2		1			12	2		2	2	2	2	2	1	2	2	2	2	7	8	8	47.9
17	2	UNICAMP	Exatas	1	2	2	2	2		2				2		1	2	2	2	2	2	2	2	2	1	3	0	0	6.8
19	2	UNICAMP	Exatas	1	2	2	2	2		2				2		1	2	2	2	2	2	2	2	2	2	2	2	6	20.8
22	2	UNICAMP	Exatas	1	1	1	2	2		2				2		1	2	2	2	2	2	2	2	2	2	0	2	3	10.4
18	2	UNICAMP	Exatas	1	2	2	2	2		2				2		1	2	2	2	2	2	2	2	2	2	4	0	0	8.3
17	2	UNICAMP	Exatas	1	3	2	2	2		2				2		1	2	2	1	2	2	2	2	2	1	4	2	2	18.2
17	2	UNICAMP	Exatas	1	2	2	2	2		2				2		1	2	2	2	2	2	2	2	2	2	1	2	4	19.4
22	2	UNICAMP	Exatas	7º	3	3	2	1		2				2		1	2	2	2	2	2	2	2	1	1	6	4	1	22.9167
21	2	UNICAMP	Exatas	3	3	3	2	1		2	1	18	17	2		1	2	2	2	2	2	2	2	2	2	6	3	8	35.4167
18	2	UNICAMP	Exatas	1	3	3	2	2		2				2		1	2	2	2	2	2	2	2	2	1	2	0	2	8.33333
44	2	UNICAMP	Exatas	2	4	3	1	1		2				2		1	2	2	2	2	2	2	2	2	1	10	4	9	47.9167
18	2	UNICAMP	Exatas	3°	2	2	2	2		2				2		1	2	2	2	2	2	2	2	2	2	4	0	0	8.33333
19	2	UNICAMP	Exatas	1	1	2	2	2		2				2		2	2	2	2	2	2	2	2	2	1	0	0	0	0
17	2	UNICAMP	Exatas	1°	2	3	2	2		2				2		1	2	2	2	2	2	2	2	2	2	1	2	0	6.25
17	2	UNICAMP	Exatas	2	3	2	2	2		2				2		1	2	2	1	2	2	2	2	2	2	2	0	7	18.75
19	2	UNICAMP	Exatas	1°	2	3	1	1		2				2		1	2	2	2	2	2	2	2	2	1	3	3	0	12.5
17	2	UNICAMP	Exatas	1	1	2	2	2		2				2		1	2	2	2	2	2	2	2	2	1	2	0	0	4.16667
18	2	UNICAMP	Exatas	1	2	3	2	2		2				2		1	2	2	2	1	2	2	2	2	1	12	10	9	64.5833
24	2	UNICAMP	Exatas	13	3	3	2	1		2				2		1	2	2	2	2	2	2	2	2	1	9	1	6	33.3333
33	2	UNICAMP	Exatas	5	2	2	2	2		1	1			2		1	2	2	2	2	2	2	2	1	1	4	1	4	18.75
21	2	UNICAMP	Exatas	4	2	2	2	2		2				2		1	2	2	2	2	2	2	2	2	1	2	0	2	8.3
17	2	UNICAMP	Exatas	1	1	2	2	2		2				2		2	2	2	2	2	2	2	2	2	2	1	0	0	2.08
17	2	UNICAMP	Exatas	1	3	2	2	2		2				2		1	2	2	1	2	2	2	2	2	1	10	1	6	35.4167
20	2	UNICAMP	Exatas	3	1	2	2	2		2				2		1	2	2	2	2	2	2	2	2	2	1	0	1	4.16667
19	2	UNICAMP	Exatas	1	1	2	2	2		2				2		1	2	2	2	2	2	2	2	2	2	1	0	1	4.16667
18	2	UNICAMP	Exatas	1	2	2	2	2		2				2		1	2	2	2	2	2	2	2	2	2	2	0	2	8.33333
18	2	UNICAMP	Exatas	1	2	3	2	2		2				2		1	2	2	2	2	2	2	2	2	2	4	1	0	10.4167
19	2	UNICAMP	Exatas	1	2	3	2	2		2				2		1	2	2	2	2	2	2	2	2	2	2	0	3	10.4167
21	2	UNICAMP	Exatas	6	2	2	2	2		1	1	72	16	2		1	2	2	2	2	2	2	2	2	1	2	1	1	8.33333
22	2	UNICAMP	Exatas	11	2	2	1	2		2				2		1	2	2	2	2	2	2	2	2	1	2	0	2	8.33333
22	2	UNICAMP	Exatas	1	3	3	2	1		2				2		1	2	2	2	2	2	2	2	2	2	13	9	7	60.4167
20	2	UNICAMP	Exatas	8	2	3	2	2		2				2		1	2	2	2	2	2	2	2	1	2	3	2	1	12.5
20	2	UNICAMP	Exatas	2	3	3	2	1		2				2		1	2	2	2	2	2	2	2	2	2	4	1	12	35.4
17	2	UNICAMP	Exatas	1	1	2	2	2		2				2		1	2	2	2	2	2	2	2	2		5	1	1	14.6
18	2	UNICAMP	Exatas	2	2	2	2	2		2				1	Retirada de uma mancha próxima a íris	1	2	2	2	2	2	2	2	2	2	1	0	0	2.1
19	2	UNICAMP	Exatas	4	1	2	2	2		2				2		1	2	2	2	2	2	2	2	2	1	1	0	0	2.3
20	2	UNICAMP	Exatas	6	3	3	2	1		2				2		1	2	2	2	2	2	2	2	2	1	5	1	5	22.9167
18	2	UNICAMP	Exatas	3°	3	2	2	2		1	1	25	14	2		1	2	2	2	2	2	2	2	2	2	1	0	3	8.33333
20	2	UNICAMP	Exatas	5	1	2	2	2		2				2		1	2	2	2	2	2	2	2	2	2	0	0	0	0
28	2	UNICAMP	Exatas	1	1	2	1	1		2				2		1	2	2	2	2	2	2	2	2	1	1	1	1	6.25
23	2	UNICAMP	Exatas	9	2	3	2	2		2				2		1	2	2	2	2	2	2	2	2	1	2	0	5	14.5833
22	2	UNICAMP	Exatas	7	1	2	2	2		2				2		2	2	2	2	2	2	2	2	2	1	2	2	1	10.4167
25	2	UNICAMP	Exatas	5	3	3	2	1		2				2		1	2	2	2	2	2	2	2	2	2	12	3	5	41.6667
20	2	UNICAMP	Exatas	1	2	2	2	2		2				2		1	2	2	2	2	2	2	2	2	2	4	3	1	16.6667
26	2	UNICAMP	Exatas	5	2	2	2	2		2				2		1	2	2	2	2	2	2	2	2	1	2	0	2	8.33333
22	2	UNICAMP	Exatas	7	2	2	2	2		2				2		1	2	2	2	2	2	2	2	2	2	2	1	0	6.25
17	2	UNICAMP	Exatas	1	3	2	2	2		2				2		1	2	1	2	2	2	2	2	2	2	1	0	4	10.4167
26	2	UNICAMP	Exatas	4	1	3	2	2		1	1	120	17	2		1	2	2	2	2	2	2	2	2	1	5	0	0	10.4167
18	2	UNICAMP	Exatas	1	2	2	2	2		2				2		2	2	2	2	2	2	2	2	2	2	1	1	0	4.16667
20	2	UNICAMP	Exatas	1°	2	2	2	2		2				2		1	2	2	1	2	2	2	2	2	2	2	1	1	8.33333
33	2	UNICAMP	Exatas	1	2	2	2	2		2				2		1	2	1	2	2	2	2	2	1	1	4	4	2	20.8333
24	2	UNICAMP	Exatas	11	2	2	2	2		2				2		1	2	2	2	2	2	2	2	2	1	3	2	10	31.25
21	2	UNICAMP	Exatas	7	1	2	2	2		2				2		1	2	2	2	2	2	2	2	2	2	1	0	0	2.08333
19	2	UNICAMP	Exatas	1	2	2	2	2		2				2		2	2	2	2	2	1	2	2	2	1	3	2	3	16.6667
21	2	UNICAMP	Exatas	5	2	2	1	1		2				2		1	2	2	2	2	2	2	2	2	1	2	0	1	6.25
20	2	UNICAMP	Exatas	7	3	2	2	2		1	1	18	10	2		1	2	2	2	2	2	2	2	2	2	4	3	4	22.9167
30	2	UNICAMP	Exatas	8	2	3	2	2		2				2		1	2	2	2	2	2	2	2	2	2	5	4	3	25
18	2	UNICAMP	Exatas	3º	3	3	2	1		2				2		1	2	2	2	2	2	2	2	2	1	12	13	7	66.7
19	2	UNICAMP	Exatas	3º	2	2	2	2		2				2		1	2	2	2	1	2	2	2	2	2	1	0	4	10.4
21	2	UNICAMP	Exatas	5º	2	2	2	2		2				2		1	2	2	2	2	2	2	2	2	2	3	0	4	14.6
18	2	UNICAMP	Exatas	3º	3	3	2	1		2				2		1	2	2	2	2	2	2	2	2	2	7	6	8	43.8
19	2	UNICAMP	Exatas	3º	2	2	2	2		1	1	4 meses	11 horas/dia	2		1	2	2	2	2	2	2	2	2	2	1	0	3	8.3
19	2	UNICAMP	Exatas	3º	2	2	2	2		2				2		1	2	2	2	2	2	2	2	2	2	3	3	0	12.5
19	2	UNICAMP	Exatas	3º	2	2	2	2		2				2		1	2	2	2	2	2	2	2	2	2	3	2	4	18.8
20	2	UNICAMP	Exatas	3º	2	2	2	2		2				2		2	2	2	2	2	2	2	2	2	2	3	2	3	16.7
21	2	UNICAMP	Exatas	5º	3	3	2	1		2				2		1	2	2	1	2	2	2	2	2	2	2	0	8	20.8
22	2	UNICAMP	Exatas	6	3	2	2	2		2				2		1	2	2	2	2	2	2	2	2	2	2	1	4	14.6
23	2	UNICAMP	Exatas	6	2	2	2	2		2				2		1	2	1	2	2	2	2	2	2	2	1	0	1	4.2
17	2	UNICAMP	Exatas	1	2	4	2	2		2				2		2	1	2	2	2	2	2	2	2	2	3	0	7	20.8
19	2	UNICAMP	Exatas	3º	2	2	2	2		2				2		1	2	2	2	2	2	2	2	2	2	1	3	5	18.8
24	2	UNICAMP	Exatas	11	3	3	2	1		1	1	108	12	1	Correção de miopia/astigmatismo	2	2	2	2	2	2	2	2	2	2	10	4	11	52.0833
23	2	UNICAMP	Exatas	8	2	3	2	2		2				2		1	2	2	2	2	2	2	2	2	2	2	1	0	12.5
17	2	UNICAMP	Exatas	2o	1	2	2	2		2				2		1	2	2	2	2	2	2	2	2	1	2	0	1	8.33333
18	2	UNICAMP	Exatas	2	3	2	1	1		2				2		2	2	2	2	1	2	2	2	2	2	1	0	0	2.08333
18	2	UNICAMP	Exatas	1	3	2	2	2		2				2		1	2	2	2	2	2	2	2	2	2	6	5	3	29.1667
20	2	UNICAMP	Exatas	6°	2	2	2	2		2				1		1	2	2	2	2	2	2	2	1	2	0	7	3	25
23	2	UNICAMP	Exatas	11	1	2	2	2		2				2		1	2	1	2	2	2	2	2	2	2	4	0	0	8.33333
18	2	UNICAMP	Exatas	1	2	2	2	2		2				2		1	2	2	2	2	2	2	2	2	1	0	0	0	0
18	2	UNICAMP	Exatas	1	2	3	2	2		2				2		2	2	2	2	2	2	2	2	2	1	8	7	4	39.5833
19	2	UNICAMP	Exatas	1	2	2	2	2		1	1	30	12	2		2	2	2	2	2	2	2	2	2	2	3	0	3	12.5
20	2	UNICAMP	Exatas	5	2	2	2	2		2				2		1	2	2	2	2	2	2	2	2	2	5	3	5	29.5455
20	2	UNICAMP	Exatas	5	2	2	2	2		2				2		1	2	2	2	2	2	2	2	2	1	4	1	0	10.4167
22	2	UNICAMP	Exatas	7	3	2	2	2		2				2		1	2	2	2	2	2	2	2	2	2	3	0	2	10.4167
29	2	UNICAMP	Exatas	12	3	3	2	1		2				2		1	2	2	2	2	2	2	2	2	2	3	3	4	20.8333
22	2	UNICAMP	Exatas	7	3	3	2	1		2				2		1	2	2	1	2	2	2	1	2	2	0	0	2	4.16667
24	2	UNICAMP	Exatas	11	3	3	1	1		1	1	72	6	2		1	2	2	1	2	2	2	2	2	1	4	1	6	22.9167
21	2	UNICAMP	Exatas	8º	2	2	2	2		2				2		1	2	2	2	2	2	2	2	2	1	5	0	1	12.5
19	2	UNICAMP	Exatas	4	2	3	2	2		2				2		1	2	2	1	2	2	2	2	2	2	8	4	9	43.8
27	2	UNICAMP	Exatas	11	3	3	2	1		2				2		1	2	2	2	1	2	2	2	2	1	3	4	2	18.75
18	2	UNICAMP	Exatas	2º	2	2	2	2		2				2		1	2	2	2	2	2	2	2	2	2	0	0	1	2.08333
27	2	UNICAMP	Exatas	1	2	2	2	2		2				2		1	2	2	2	2	2	2	2	2	2	3	2	6	22.9167
18	2	UNICAMP	Exatas	1	3	2	2	2		2				2		1	2	2	2	2	2	2	2	2	2	2	0	0	4.16667
24	2	UNICAMP	Exatas	1	2	2	2	2		2				2		2	2	2	2	2	2	2	2	2	2	1	0	0	2.08333
22	2	UNICAMP	Exatas	3	2	2	2	2		2				2		1	2	2	2	2	2	2	2	1	2	4	1	3	16.6667
23	2	UNICAMP	Exatas	6	3	3	2	1		2				2		1	2	2	2	2	2	2	2	2	2	2	4	3	18.75
17	2	UNICAMP	Exatas	1	1	2	2	2		2				2		1	2	2	2	2	2	2	2	2	2	2	0	0	4.16667
20	2	UNICAMP	Exatas	3	1	2	2	2		1	1	18	2	2		1	2	2	2	2	2	2	2	1	2	3	0	1	8.33333
35	2	UNICAMP	Exatas	2	2	2	2	2		2				2		1	2	2	2	2	2	2	2	2	2	2	0	0	4.16667
34	2	UNICAMP	Exatas	2	1	2	2	2		2				2		1	2	2	2	2	2	2	2	2	2	2	1	3	12.5
17	2	UNICAMP	Exatas	1	2	3	2	2		2				2		1	2	2	2	2	2	2	2	2	2	6	0	1	14.5833
23	2	UNICAMP	Biológicas	2	4	3	2	1		1	1	120	8	2		1	2	2	1	2	2	2	2	2	1	5	4	11	41.6667
26	2	UNICAMP	Humanas	6	2	2	2	2		2				2		2	2	2	2	2	2	2	2	2	1	2	2	0	8.33333
17	2	UNICAMP	Biológicas	1	2	2	2	2		2				2		1	2	2	1	2	2	2	2	2	1	3	5	3	22.9167
22	2	UNICAMP	Biológicas	8	2	2	2	2		1	1	24	2	2		2	2	2	2	2	2	2	2	2	1	3	4	2	20.4545
44	2	UNICAMP	Exatas	12	3	3	2	1		2				2		1	2	2	2	2	2	2	2	2	2	14	12	9	72.9167
18	2	UNICAMP	Humanas	1	1	2	2	2		2				2		1	2	2	2	2	2	2	2	2	2	2	0	1	6.25
26	2	UNICAMP	Humanas	10	3	3	2	1		2				2		1	2	2	2	2	2	2	2	2	2	11	10	6	56.25
28	2	UNICAMP	Humanas	14	4	4	2	1		2				2		2	2	2	2	2	2	2	2	2	2	7	3	10	41.6667
20	2	UNICAMP	Exatas	7	2	2	2	2		2				2		1	2	2	2	2	2	2	2	2	2	5	0	0	10.4167
21	2	UNICAMP	Exatas	9	2	2	2	2		2				2		2	2	1	2	2	2	2	2	2	2	7	8	0	31.25
21	2	UNICAMP	Exatas	9	2	3	2	2		2				2		1	2	2	2	2	2	2	2	2	2	5	6	2	27.0833
19	2	UNICAMP	Exatas	5º	3	3	2	1		2				2		1	2	2	2	2	2	2	2	2	1	2	3	5	20.8
19	2	UNICAMP	Exatas	3º	3	3	2	1		2				2		1	2	2	2	2	2	2	2	2	2	4	2	5	22.9
21	2	UNICAMP	Exatas	5	1	2	2	2		2				2		1	2	2	2	2	2	2	2	2	1	0	0	0	0
23	2	UNICAMP	Exatas	4	1	2	2	2		2				2		2	2	1	2	2	2	2	2	2	2	0	0	3	6.3
24	2	UNICAMP	Exatas	3	2	2	2	2		2				2		1	2	2	2	2	2	2	2	1	2	2	2	1	10.4167
19	2	UNICAMP	Exatas	1	1	2	2	2		2				2		1	2	2	2	2	2	2	2	2	2	5	0	1	12.5
20	2	UNICAMP	Exatas	3	2	2	2	2		2				2		1	2	2	2	2	2	2	2	2	2	0	5	2	14.5833
31	2	UNICAMP	Exatas	4	2	3	2	2		2				2		1	2	2	2	2	2	2	2	2	1	13	2	4	39.5833
52	2	UNICAMP	Exatas	12	3	2	2	2		1	1	408	12	2		1	2	2	2	2	2	2	2	2	1	2	0	5	14.5833
29	2	UNICAMP	Biológicas	4	3	3	2	1		2				2		1	2	2	2	2	2	2	2	2	2	2	8	0	20.8333
26	2	UNICAMP	Humanas	10	3	3	2	1		2				2		1	2	1	2	2	2	2	2	2	2	7	4	4	31.25
21	2	UNICAMP	Humanas	3	1	1	2	2		1	1	60	10	2		2	2	2	2	2	2	2	2	2	2	2	0	1	6.25
19	2	UNICAMP	Humanas	5	2	3	2	2		2				2		2	2	2	2	2	2	2	2	2	2	4	1	1	12.5
25	2	UNICAMP	Humanas	7	3	2	2	2		2				2		1	2	2	2	2	2	2	2	2	2	2	3	5	20.8333
25	2	UNICAMP	Humanas	7	3	3	1	1		2				2		1	2	2	2	2	2	2	2	2	2	0	0	3	6.25
24	2	UNICAMP	Humanas	11	2	2	2	2		2				2		1	2	2	1	2	2	2	2	1	2	5	0	2	14.5833
23	2	UNICAMP	Humanas	7	2	1	2	2		2				2		1	2	2	2	2	2	2	2	2	2	0	0	1	2.08333
22	2	UNICAMP	Humanas	9	1	3	2	2		2				2		1	2	2	2	2	2	2	2	2	2	1	0	0	2.1
25	2	UNICAMP	Humanas	10	1	2	2	2		2				2		1	2	2	2	2	2	2	2	2	2	1	0	2	6.25
30	2	UNICAMP	Humanas	3	1	1	2	2		2				2		1	2	2	2	2	2	2	2	2	2	0	0	0	0
24	2	UNICAMP	Humanas	7	1	3	2	2		2				2		1	2	2	2	2	2	2	2	2	2	2	0	2	8.33333
53	2	UNICAMP	Humanas	10	3	2	2	2		2				2		1	2	2	2	2	2	2	2	2	2	4	1	0	10.4167
22	2	UNICAMP	Humanas	9	3	3	2	1		2				2		1	2	1	2	2	2	2	2	1	1	5	4	1	20.8333
18	2	UNICAMP	Humanas	3	3	3	2	1		2				2		1	2	2	2	2	2	2	2	2	1	5	2	1	16.6667
20	2	UNICAMP	Humanas	5	2	2	1	1		2				2		2	2	2	1	2	2	2	2	2	2	0	0	1	2.08333
17	2	UNICAMP	Exatas	1	2	3	2	2		2				2		1	2	2	2	2	2	2	2	1	2	4	2	1	14.5833
20	2	UNICAMP	Biológicas	5	2	3	2	2		2				2		1	2	2	2	2	2	2	2	2	1	5	2	1	16.6667
21	2	UNICAMP	Humanas	1	2	2	2	2		2				2		2	2	2	2	2	2	2	2	2	1	5	0	0	10.4167
38	2	UNICAMP	Exatas	3	2	4	2	2		2				2		2	2	2	2	2	2	2	2	2	1	1	0	0	2.08333
17	2	UNICAMP	Exatas	1	1	2	2	2		2				2		1	2	2	2	2	2	2	2	2	2	2	0	1	6.25
21	2	UNICAMP	Exatas	9	1	2	2	2		2				2		1	2	2	2	2	2	2	2	2	1	4	0	0	8.33333
19	2	UNICAMP	Exatas	1	2	2	2	2		2				2		1	2	2	2	2	2	2	2	2	1	6	5	2	27.0833
20	2	UNICAMP	Exatas	1	2	2	2	2		2				2		1	2	2	2	2	2	2	2	2	2	4	1	3	16.6667
67	2	UNICAMP	Humanas	5	1	2	2	2		2				2		1	2	2	2	2	2	2	2	2	2	2	2	1	10.4167
26	2	UNICAMP	Exatas	1	4	3	1	1		2				2		1	2	2	1	2	2	2	2	2	2	4	3	7	29.1667
20	2	UNICAMP	Exatas	7	3	3	2	1		2				2		1	2	1	2	2	2	2	2	2	2	6	3	7	33.3333
23	2	UNICAMP	Exatas	5	3	3	2	1		2				2		1	2	1	2	1	2	2	2	2	2	2	0	6	16.6667
26	2	UNICAMP	Exatas	12	2	2		2		2				2		1	2	2	1	2	2	2	2	2	2	0	0	0	0
21	2	UNICAMP	Exatas	8	2	2	2	2		2				2		1	2	2	2	2	2	2	2	2	2	4	1	0	11.3636
20	2	UNICAMP	Exatas	5	2	2	2	2		2				2		1	2	2	2	2	2	2	2	2	1	3	0	2	10.4167
21	2	UNICAMP	Exatas	7	1	2	2	2		2				2		1	2	1	2	2	2	2	2	1	2	8	4	0	25
24	2	UNICAMP	Exatas	13	2	2	2	2		2				2		1	2	2	2	2	2	2	2	1	1	4	6	3	27.1
22	2	UNICAMP	Exatas	1	3	3	2	1		2				2		1	2	2	2	2	2	2	2	1	2	4	10	4	37.5
22	2	UNICAMP	Exatas	9	1	2	2	2		2				2		1	2	2	1	2	2	2	2	2	2	4	0	0	8.33333
47	2	UNICAMP	Exatas	1	2	2	2	2		2				2		1	2	2	2	2	2	2	2	2	2	5	0	0	10.4167
22	2	UNICAMP	Exatas	7	1	2	2	2		2				2		2	2	2	2	2	2	2	2	2	2	1	0	1	4.16667
17	2	UNICAMP	Exatas	1	3	3	2	1		2				2		1	2	2	2	2	2	2	2	2	1	8	9	11	58.3333
19	2	UNICAMP	Exatas	3º	1	2	2	2		2				2		1	2	2	1	2	2	2	2	2	1	4	0	0	8.33333
18	2	UNICAMP	Exatas	1	1	2	2	2		2				2		1	2	2	2	2	2	2	2	2	2	3	0	2	10.4167
18	2	UNICAMP	Exatas	1	2	2	2	2		2				2		1	2	2	2	2	2	2	2	2	1	1	0	2	6.25
18	2	UNICAMP	Exatas	1	2	3	2	2		2				2		1	2	2	2	2	2	2	2	2	2	3	0	2	10.4167
18	2	UNICAMP	Exatas	3	3	2	2	2		2				2		1	2	2	2	2	2	2	2	2	1	1	2	9	25
19	2	UNICAMP	Exatas	1	2	3	2	2		2				2		1	2	2	2	2	2	2	2	2	1	4	0	4	16.6667
19	2	UNICAMP	Exatas	1	2	2	2	2		2				2		2	2	2	2	2	2	2	2	2	2	4	0	0	8.33333
18	2	UNICAMP	Exatas	1°	3	3	2	1		2				2		1	2	2	2	2	2	2	2	2	2	10	3	10	47.9167
19	2	UNICAMP	Exatas	3	3	3	2	1		2				2		2	2	2	2	2	2	2	2	2	2	4	0	2	12.5
19	2	UNICAMP	Exatas	3	2	2	2	2		2				2		2	2	2	2	2	2	2	2	2	1	2	1	1	8.33333
19	2	UNICAMP	Exatas	3	2	2	2	2		2				2		2	2	2	2	2	2	2	2	2	1	1	0	2	6.25
18	2	UNICAMP	Exatas	3	2	2	2	2		2				2		1	2	2	2	2	2	2	2	2	1	3	1	1	10.4167
21	2	UNICAMP	Biológicas	1	3	3	2	1		2				2		1	2	2	2	2	2	2	2	2	1	3	3	0	12.5
21	2	UNICAMP	Biológicas	5º	2	3	2	2		1	1	84	7	2		1	2	2	2	2	2	2	2	2	2	1	0	1	4.16667
24	2	UNICAMP	Biológicas	3	2	2	2	2		2				2		2	2	2	2	2	2	2	2	2	1	2	0	2	8.33333
21	2	UNICAMP	Biológicas	3	3	3	2	1		2				2		1	2	2	2	1	2	2	2	2	1	6	6	10	45.8333
21	2	UNICAMP	Biológicas	2º	3	3	2	1		2	-	-	-	2	-	1	2	2	1	2	2	2	2	2	1	4	2	6	27.27
19	2	UNICAMP	Biológicas	2º	2	2	2	2		1	1	52	10	2	-	2	2	2	2	2	2	2	2	2	2	2	0	4	12.5
18	2	UNICAMP	Biológicas	2º	2	3	2	2		1	1	12	12	2	-	2	2	2	2	2	2	2	2	2	1	2	1	0	6.25
19	2	UNICAMP	Biológicas	2º	1	2	2	2		2	-	-	-	2	-	1	2	2	2	2	2	2	2	2	1	3	1	2	13.64
20	2	UNICAMP	Biológicas	2º	2	2	2	2		1	1	8	3	2	-	1	2	2	2	2	2	2	2	2	2	2	0	2	8.33333
19	2	UNICAMP	Biológicas	2º	2	3	2	2		2	-	-	-	-	-	1	2	2	2	2	2	2	2	2	2	5	4	1	20.8333
19	2	UNICAMP	Biológicas	4º	4	3	2	2		2				2		1	2	2	2	2	2	2	2	1	1	7	2	8	35.4167
28	2	UNICAMP	Biológicas	4º	2	4	2	2		2				2		2	2	2	2	2	2	2	1	2	1	5	2	2	22.5
18	2	UNICAMP	Biológicas	4º	3	3	2	1		2				2		1	2	2	1	2	2	2	2	2	1	4	2	5	25
20	2	UNICAMP	Biológicas	4º	2	2	2	2		2				2		1	2	2	2	2	2	2	2	2	1	1	0	0	2.08333
25	2	UNICAMP	Biológicas	4º	1	2	2	2		2				2		2	2	2	2	2	2	2	2	2	2	0	0	0	0
21	2	UNICAMP	Biológicas	4º	2	2	2	2		1	1	48	3	2		1	2	2	1	2	2	2	2	2	2	6	0	4	20.8333
21	2	UNICAMP	Biológicas	4º	2	2	2	2		1	1	72	9	2		1	2	2	2	1	2	2	2	2	1	2	1	1	8.33333
23	2	UNICAMP	Biológicas	4º	2	2	2	2		2				2		1	2	2	2	2	2	2	2	2	2	2	0	0	4.16667
21	2	UNICAMP	Biológicas	4º	1	3	2	2		2				2		1	2	2	2	2	2	2	2	2	2	1	0	1	4.16667
20	2	UNICAMP	Biológicas	4º	1	2	2	2		2				2		1	2	2	2	2	2	2	2	2	1	1	2	0	6.25
22	2	UNICAMP	Biológicas	4º	2	3	2	2		2				1	Desobstrução do canal lacrimal	1	2	2	2	2	2	2	2	2	1	6	0	7	40
30	2	UNICAMP	Biológicas	4º	3	3	2	1		2				2		1	2	2	2	2	2	2	2	2	2	3	2	5	25
22	2	UNICAMP	Biológicas	4º	2	3	2	2		2				2		1	2	1	2	2	2	2	2	2	2	8	4	9	43.75
21	2	UNICAMP	Biológicas	4º	2	3	2	2		2				2		1	2	2	1	2	2	2	2	2	2	3	0	3	12.5
23	2	UNICAMP	Biológicas	4º	2	2	2	2		2	-	-	-	2	-	1	2	1	2	2	2	2	2	2	2	6	5	6	35.4167
49	2	UNICAMP	Biológicas	6º	1	1	2	2		2	-	-	-	2	-	1	2	2	2	2	2	2	2	2	2	0	4	0	8.3
55	2	UNICAMP	Biológicas	6º	3	3	2	1		1	1	120	12	1	Catarata	1	2	2	2	2	2	2	2	2	2	11	8	7	54.1667
22	2	UNICAMP	Biológicas	6º	1	2	2	2		1	1	12	12	2	-	1	2	2	2	2	2	2	2	2	2	3	0	1	8.33333
22	2	UNICAMP	Biológicas	6º	2	2	2	2		1	1	24	6	2	-	2	2	2	2	2	2	2	2	1	2	2	0	3	11.4
22	2	UNICAMP	Biológicas	6º	3	2	2	2		2	-	-	-	2	-	1	2	2	2	2	2	2	2	2	2	1	2	4	14.5833
23	2	UNICAMP	Biológicas	6º	1	1	2	2		2	-	-	-	2	-	2	2	2	2	2	2	2	2	2	1	0	1	0	2.08333
22	2	UNICAMP	Biológicas	6º	1	1	2	2		2	-	-	-	2	-	1	2	2	2	2	2	2	2	2	1	6	3	0	25
23	2	UNICAMP	Biológicas	6º	2	2	1	2		2	-	-	-	2	-	2	2	2	2	2	2	2	2	2	2	1	0	0	2.08333
22	2	UNICAMP	Biológicas	6º	1	2	2	2		2	-	-	-	2	-	1	2	2	2	1	2	2	2	2	1	3	0	0	6.25
21	2	UNICAMP	Biológicas	6º	1	3	2	2		2	-	-	-	2	-	1	2	2	2	2	2	2	2	2	1	2	1	0	6.8
20	2	UNICAMP	Biológicas	6º	1	2	2	2		2	-	-	-	2	-	1	2	2	2	2	2	2	2	2	2	1	0	0	2.08333
23	2	UNICAMP	Biológicas	6º	1	1	2	2		2	-	-	-	2	-	2	2	2	2	2	2	2	2	2	2	0	1	0	2.08333
21	2	UNICAMP	Biológicas	6º	2	2	2	2		2	-	-	-	2	-	1	2	2	2	2	2	2	2	1	2	0	0	0	0
23	2	UNICAMP	Biológicas	6º	1	1	2	2		2	-	-	-	2	-	2	2	2	2	2	2	2	2	2	2	0	0	0	0
22	2	UNICAMP	Biológicas	4º	1	2	2	2		2				2		2	2	2	2	2	2	2	2	2	1	1	2	0	6.25
22	2	UNICAMP	Biológicas	4º	2	2	2	2		2				2		1	2	2	2	2	2	2	2	2	2	0	0	0	0
20	2	UNICAMP	Biológicas	2º	2	2	2	2		1	1	24	8	2	-	1	2	2	2	2	2	2	2	2	1	2	2	7	25
20	2	UNICAMP	Biológicas	2º	3	4	2	1		1	1	12	2	2	-	1	2	2	2	2	2	2	2	2	1	3	0	6	18.75
19	2	UNICAMP	Biológicas	2º	2	2	2	2		1	1	36	24	2	-	1	2	2	2	2	2	2	2	2	2	0	0	6	12.5
20	2	UNICAMP	Biológicas	2º	1	2	2	2		2	-	-	-	2	-	1	2	2	2	2	2	2	2	2	1	2	3	0	11.3636
22	2	UNICAMP	Biológicas	2º	2	2	2	2		2	-	-	-	2	-	1	2	2	2	2	2	2	2	2	2	2	1	2	10.4167
20	2	UNICAMP	Biológicas	2º	2	2	2	2		2	-	-	-	2	-	1	2	1	2	2	2	2	2	2	2	3	0	3	12.5
23	2	UNICAMP	Biológicas	8°	2	3	2	2		1	1	108	8	2		2	2	2	2	2	2	2	2	2	2	4	0	6	20.8333
32	2	UNICAMP	Biológicas	8°	1	2	2	2		2				2		1	2	1	2	2	2	2	2	2	2	5	3	0	18.1818
24	2	UNICAMP	Biológicas	8°	1	3	2	2		2				2		1	2	2	1	2	2	2	2	2	2	2	0	0	4.54545
25	2	UNICAMP	Biológicas	8°	1	1	2	2		2				1	miopia	1	2	2	2	2	2	2	2	2	2	3	0	1	11.1111
22	2	UNICAMP	Biológicas	8°	2	2	2	2		2				2		1	2	1	2	2	2	2	2	2	2	4	0	3	14.5833
23	2	UNICAMP	Biológicas	8°	2	2	2	2		2				2		2	2	2	1	1	2	2	2	2	1	4	0	0	8.33333
22	2	UNICAMP	Biológicas	8°	1	2	2	2		2				2		1	2	1	2	2	2	2	2	2	1	2	1	2	10.4167
24	2	UNICAMP	Biológicas	8°	2	2	2	2		2				2		2	2	2	2	2	2	2	2	2	2	0	0	0	0
23	2	UNICAMP	Biológicas	8°	1	2	2	2		2				2		1	2	2	2	2	2	2	2	2	2	3	4	3	20.8333
21	2	UNICAMP	Biológicas	8°	2	2	2	2		1	1	72	2	2		1	2	2	2	2	2	2	2	2	2	1	0	0	2.08333
21	2	UNICAMP	Biológicas	8°	2	2	2	2		1	1	3	4	2		1	2	2	2	2	2	2	2	2	2	3	4	3	20.8333
24	2	UNICAMP	Biológicas	8°	1	1	2	2		2				2		2	2	2	2	2	2	2	2	2	2	1	0	1	4.16667
19	2	UNICAMP	Biológicas	2º	3	2	2	2		1	1	36	15	2		1	2	2	2	2	2	2	2	2	2	5	4	2	22.9167
21	2	UNICAMP	Biológicas	2º	1	3	2	2		2	-	-	-	2		1	2	2	2	2	2	2	2	2	2	7	4	4	31.25
19	2	UNICAMP	Biológicas	2º	3	4	2	1		1	1	30	14	2		1	2	2	2	2	2	2	2	2	2	9	4	10	57.5
20	2	UNICAMP	Biológicas	2º	3	3	2	1		2	-	-	-	2		1	2	1	2	2	2	2	2	2	1	8	0	8	33.3333
26	2	UNICAMP	Biológicas	2º	4	4	2	1		2		-	-	2		1	2	2	2	2	2	2	2	2	2	11	8	2	47.7273
20	2	UNICAMP	Biológicas	2º	1	3	2	1		2				2		1	2	2	1	2	2	2	2	2	2	1	0	0	2.08333
18	2	UNICAMP	Biológicas	2º	2	2	2	2		1	1	48	6	2		1	2	2	2	2	2	2	2	1	1	3	0	5	16.6667
19	2	UNICAMP	Biológicas	2º	2	2	2	2		1	1	7	1.14	2		2	2	2	2	2	2	2	2	2	2	3	0	3	13.6364
19	2	UNICAMP	Biológicas	2º	1	2	2	2		2				2		1	2	2	2	2	2	2	2	1	1	1	0	0	2.08333
37	2	UNICAMP	Biológicas	2º	2	2	2	2		2				2		1	2	2	2	2	2	2	2	1	2	2	1	1	8.33333
19	2	UNICAMP	Biológicas	2º	2	2	2	2		2				2		1	2	2	2	2	2	2	2	2	2	5	3	1	20.4545
21	2	UNICAMP	Biológicas	2º	2	3	2	2		2				2		1	2	2	2	2	2	2	2	2	2	3	2	1	12.5
20	2	UNICAMP	Biológicas	2º	1	2	2	2		2				2		2	2	2	2	2	2	2	2	2	2	1	0	0	2.08333
19	2	UNICAMP	Biológicas	4º	1	1	2	2		2				2		2	2	2	2	2	2	2	2	2	2	4	0	2	13.6364
20	2	UNICAMP	Biológicas	4º	1	2	2	2		2				2		2	2	2	2	2	2	2	2	2	2	0	0	0	0
21	2	UNICAMP	Biológicas	4º	1	2	2	2		2				2		1	2	2	2	2	2	2	2	1	1	5	5	1	27.5
26	2	UNICAMP	Biológicas	4º	1	3	2	2		2				2		2	2	2	2	2	2	2	2	2	1	2	1	0	6.25
22	2	UNICAMP	Biológicas	4º	2	3	2	2		2				2		1	2	2	2	2	2	2	2	2	1	2	0	2	9.09091
21	2	UNICAMP	Biológicas	4º	2	2	2	2		2				2		1	2	2	2	2	2	2	2	2	1	3	0	2	10.4167
25	2	UNICAMP	Biológicas	8º	3	3	2	1		2				2		2	2	2	2	2	2	2	2	2	1	4	2	5	22.9167
25	2	UNICAMP	Biológicas	6º	2	3	2	2		2				2		1	2	2	1	2	2	2	2	2	1	1	0	0	2.08333
22	2	UNICAMP	Biológicas	4º	2	2	2	2		2				2		2	2	2	2	2	2	2	2	2	2	0	0	0	0
23	2	UNICAMP	Biológicas	4º	1	2	2	2		2				2		1	2	2	2	2	2	2	2	2	2	4	0	1	10.4167
21	2	UNICAMP	Biológicas	4º	2	3	2	2		2				2		1	2	2	2	2	2	2	2	2	1	0	0	3	6.25
22	2	UNICAMP	Biológicas	4º	1	2	2	2		2				2		1	2	2	1	2	2	2	2	2	1	3	3	3	18.75
20	2	UNICAMP	Biológicas	4º	3	3	1	1		2				2		2	2	2	2	1	2	2	2	2	2	4	0	5	22.5
20	2	UNICAMP	Biológicas	4º	1	2	2	2		2				2		2	2	2	2	2	2	2	2	2	2	0	0	0	0
22	2	UNICAMP	Biológicas	4º	2	2	2	2		2				2		1	2	2	2	2	2	2	2	2	1	2	0	1	6.25
25	2	UNICAMP	Biológicas	4º	1	3	2	2		2				2		1	2	2	2	2	2	2	2	2	2	2	0	4	12.5
22	2	UNICAMP	Biológicas	8º	2	2	2	2		1	1	60	12	2		2	2	2	2	2	2	2	2	2	1	2	0	2	8.33333
24	2	UNICAMP	Biológicas	8º	1	1	2	2		2				2		1	2	2	2	2	2	2	2	2	2	2	0	0	4.16667
22	2	UNICAMP	Biológicas	10º	1	1	2	2		2				2		1	2	2	2	2	2	2	2	2	2	5	2	6	27.0833
23	2	UNICAMP	Biológicas	10º	1	3	2	2		2				2		1	2	2	2	2	2	2	2	2	1	8	2	2	25
26	2	UNICAMP	Biológicas	10º	2	2	2	2		2				2		2	2	2	2	2	2	2	2	2	2	5	4	5	29.1667
23	2	UNICAMP	Biológicas	10º	1	1	2	2		2				2		2	2	2	1	1	2	2	2	2	2	8	12	9	60.4167
20	2	UNICAMP	Biológicas	6º	2	2	2	2		2				2		1	2	2	2	2	2	2	2	2	2	3	2	3	18.1818
22	2	UNICAMP	Biológicas	6º	2	2	2	2		2				2		1	2	2	1	2	2	2	2	2	2	1	0	1	4.16667
23	2	UNICAMP	Biológicas	6º	2	2	2	2		2				2		2	2	2	2	2	2	2	2	2	2	2	0	2	10
23	2	UNICAMP	Biológicas	6º	2	2	2	2		2				2		1	2	2	2	2	2	2	2	2	2	0	0	2	4.16667
28	2	UNICAMP	Biológicas	6º	3	1	2	2		2				1	LASIK	2	2	2	2	2	2	2	2	2	1	3	0	5	16.6667
25	2	UNICAMP	Biológicas	6º	2	2	2	2		1	1	24	2	2		2	2	2	2	2	2	2	2	2	2	1	7	2	22.7273
21	2	UNICAMP	Biológicas	6º	1	1	2	2		1		12	7	2		1	2	1	2	2	2	2	2	2	1	1	0	0	2.27273
22	2	UNICAMP	Biológicas	6º	3	3	2	1		2				2		1	2	2	1	2	2	2	2	2	2	6	4	3	32.5
22	2	UNICAMP	Biológicas	6º	2	2	2	2		2				2		1	2	2	2	2	2	2	2	2	2	0	0	2	4.16667
22	2	UNICAMP	Biológicas	6º	2	2	2	2		2				2		1	2	2	2	2	1	2	2	2	2	5	4	9	40.9091
24	2	UNICAMP	Biológicas	6º	3	3	2	1		2				2		1	2	2	2	1	2	2	2	1	1	5	0	4	18.75
21	2	UNICAMP	Biológicas	6º	2	1	2	2		1	1	48	4	2		2	2	2	2	2	2	2	2	2	2	0	0	0	0
26	2	UNICAMP	Biológicas	12º	1	1	2	2		2				2		1	2	2	2	2	2	2	2	2	1	1	0	0	2.08333
24	2	UNICAMP	Biológicas	12º	2	2	2	2		2				2		1	2	2	2	2	2	2	2	2	2	3	0	1	8.33333
26	2	UNICAMP	Biológicas	12º	2	2	2	2		2				2		1	2	2	2	2	2	2	2	2	2	0	0	0	0
23	2	UNICAMP	Biológicas	10º	1	2	2	2		2				2		1	2	1	2	2	2	2	2	2	2	2	0	3	10.4167
24	2	UNICAMP	Biológicas	10º	3	3	2	1		2				2		1	2	2	2	2	2	2	2	2	2	4	2	2	16.6667
24	2	UNICAMP	Biológicas	10º	2	2	2	2		1	1	26	12	2		1	2	2	2	2	2	2	2	2	1	1	0	6	14.5833
26	2	UNICAMP	Biológicas	10º	1	2	2	2		2				2		1	2	2	2	2	2	2	2	2	2	6	6	9	43.75
22	2	UNICAMP	Biológicas	10º	1	2	2	2		2				2		2	2	2	2	2	2	2	2	2	2	0	0	0	0
22	2	UNICAMP	Biológicas	10º	1	1	2	2		2				2		2	2	2	2	2	2	2	2	2	2	0	1	0	2.08333
34	2	UNICAMP	Biológicas	4º	2	2	2	2		2				2		2	2	2	1	2	2	2	2	2	1	0	1	3	8.33333
32	2	UNICAMP	Biológicas	4º	2	3	2	2		1	1	204	12	2		1	2	2	1	2	2	2	2	2	1	2	0	3	10.4167
21	2	UNICAMP	Biológicas	6º	3	3	1	1		2				2		1	2	2	2	1	2	2	2	2	2	10	3	5	37.5
22	2	UNICAMP	Biológicas	6º	3	3	2	1		2				2		1	2	1	2	2	2	2	2	2	1	2	5	1	16.6667
23	2	UNICAMP	Biológicas	6º	3	2	2	2		2				2		1	2	2	2	2	2	2	2	2	2	5	2	3	20.8333
22	2	UNICAMP	Biológicas	6º	1	2	2	2		1	1	48	2.3	2		1	2	2	2	2	2	2	2	2	2	0	0	1	2.08333
21	2	UNICAMP	Biológicas	6º	2	2	2	2		1	1	12	8	2		2	2	2	2	2	2	2	2	2	2	3	0	2	11.3636
22	2	UNICAMP	Biológicas	6º	2	2	2	2		2				2		2	2	2	2	2	2	2	2	2	2	3	0	3	12.5
23	2	UNICAMP	Biológicas	6º	2	2	2	2		2				2		1	2	1	2	2	2	2	2	2	2	0	0	1	2.08333
23	2	UNICAMP	Biológicas	8º	1	3	2	2		2				2		1	2	1	1	2	2	2	2	2	2	1	0	5	12.5
26	2	UNICAMP	Biológicas	8º	2	2	2	2		2				2		2	2	2	2	2	2	2	2	1	1	2	0	1	6.81818
21	2	UNICAMP	Biológicas	8º	1	2	2	2		2				2		2	2	2	2	2	2	2	2	2	1	1	0	0	2.08333
21	2	UNICAMP	Biológicas	8º	1	1	2	2		2				2		1	2	1	2	2	2	2	2	2	2	4	0	2	12.5
23	2	UNICAMP	Biológicas	8º	1	1	2	2		2				2		2	2	2	2	2	2	2	2	2	1	1	0	0	2.08333
22	2	UNICAMP	Biológicas	8º	1	1	2	2		2				2		2	2	2	2	2	2	2	2	2	1	0	0	0	0
24	2	UNICAMP	Biológicas	8º	1	1	2	2		2				2		1	2	1	2	2	2	2	2	2	1	0	0	0	0
24	2	UNICAMP	Biológicas	8º	1	1	2	2		2				2		1	2	2	2	2	2	2	2	1	1	0	0	0	0
21	2	UNICAMP	Biológicas	8º	3	3	2	1		1	1	96	10	2		1	2	1	2	2	2	2	2	2	2	3	0	0	6.25
23	2	UNICAMP	Biológicas	8º	2	3	2	2		2				2		2	2	2	2	2	2	2	2	2	1	2	0	1	6.25
22	2	UNICAMP	Biológicas	8º	1	1	2	2		2				2		2	2	2	2	2	2	2	2	2	2	0	0	0	0
26	2	UNICAMP	Biológicas	8º	1	2	2	2		2				2		2	2	2	2	2	2	2	2	2	2	1	0	1	4.16667
22	2	UNICAMP	Biológicas	8º	2	2	2	2		1	1	2	1.5	2		2	2	2	2	2	2	2	2	2	1	1	0	0	2.08333
23	2	UNICAMP	Biológicas	8º	1	1	2	2		2				2		2	2	2	2	2	2	2	2	2	2	2	0	2	8.33333
20	2	UNICAMP	Biológicas	2º	1	2	2	2		2				2		2	2	2	2	2	2	2	2	2	2	1	1	0	5
22	2	UNICAMP	Biológicas	2º	1	2	2	2		2				2		1	2	1	1	2	2	2	2	2	2	0	0	0	0
22	2	UNICAMP	Biológicas	2º	2	3	2	2		2				2		1	2	2	2	2	2	2	2	2	2	5	5	4	29.1667
20	2	UNICAMP	Biológicas	2º	2	2	2	2		2				2		2	2	2	2	2	2	2	2	2	2	6	2	1	22.5
34	2	UNICAMP	Biológicas	2º	2	2	2	2		1	1	192	8	2		1	2	2	2	2	2	2	2	2	1	0	0	0	0
18	2	UNICAMP	Biológicas	4º	2	3	2	2		2				2		2	2	2	2	2	2	2	2	2	1	6	2	1	18.75
21	2	UNICAMP	Biológicas	4º	1	1	2	2		2				2		2	2	2	2	2	2	2	2	2	2	1	0	1	4.16667
21	2	UNICAMP	Biológicas	4º	2	2	2	2		2				2		2	2	2	2	2	2	2	2	2	2	1	0	0	2.08333
21	2	UNICAMP	Biológicas	4º	3	2	1	2		2				1	Correção Miopia	2	2	2	2	2	2	2	2	2	2	3	0	3	12.5
19	2	UNICAMP	Biológicas	2º	2	2	2	2		2				2		1	2	2	2	2	2	2	2	2	1	4	3	3	22.7273
23	2	UNICAMP	Biológicas	4º	2	3	2	2		2				2		1	2	2	2	2	2	2	2	2	1	4	2	3	18.75
19	2	UNICAMP	Biológicas	2º	1	1	2	2		2				2		1	2	2	2	1	2	2	2	2	2	5	0	0	11.3636
19	2	UNICAMP	Biológicas	2º	3	3	2	1		2				2		2	2	2	1	2	2	2	2	2	1	3	1	4	16.6667
34	2	UNICAMP	Biológicas	2º	1	2	2	2		1	1	36	1	2		2	2	1	2	2	2	2	2	2	1	0	0	0	0
19	2	UNICAMP	Biológicas	2º	1	1	2	2		2				2		2	2	2	2	2	2	2	2	2	2	0	0	0	0
23	2	UNICAMP	Biológicas	2º	2	2	2	2		2				2		1	2	2	2	2	2	2	2	2	1	4	3	1	16.6667
21	2	UNICAMP	Biológicas	2º	2	2	2	2		2				2		1	2	2	1	2	2	2	2	2	1	2	0	3	11.3636
19	2	UNICAMP	Biológicas	2º	3	2	2	2		2				2		1	2	2	2	2	2	2	2	2	2	7	3	5	34.0909
24	2	UNICAMP	Biológicas	11º	1	1	2	2		2				2		1	2	2	2	2	2	2	2	2	2	0	0	0	0
23	2	UNICAMP	Biológicas	10º	2	2	2	2		1	1	12	13	2		2	2	2	2	2	2	2	2	2	2	0	0	2	4.16667
23	2	UNICAMP	Biológicas	11º	2	3	2	2		1	1	14	13	2		2	2	2	2	2	2	2	2	2	2	6	1	2	18.75
24	2	UNICAMP	Biológicas	10º	1	1	2	2		2				2		1	2	2	2	2	2	2	2	2	2	2	2	0	8.33333
23	2	UNICAMP	Biológicas	10º	1	1	2	2		2				2		2	2	2	2	2	2	2	2	2	1	1	0	0	2.08333
25	2	UNICAMP	Biológicas	10º	2	2	2	2		1	1		14	2		2	2	2	2	2	2	2	2	2	2	2	0	4	12.5
30	2	UNICAMP	Biológicas	8º	3	2	2	2		1				1	PRK e PTK	1	2	2	2	2	2	2	2	2	2	9	2	5	33.3333
22	2	UNICAMP	Biológicas	8º	3	2	2	2		1	1	9	4	2		1	2	2	2	2	2	2	2	2	2	5	2	7	31.8182
23	2	UNICAMP	Biológicas	8º	2	2	2	2		2				2		1	2	2	2	1	2	2	2	2	1	4	11	8	47.9167
23	2	UNICAMP	Biológicas	8º	3	3	2	1		2				2		1	2	2	2	2	2	2	2	2	1	9	3	9	43.75
20	2	UNICAMP	Biológicas	1	1	3	2	2		1	1	4	2	2		2	2	2	2	2	2	2	2	2	2	2	0	0	4.16667
26	2	UNICAMP	Biológicas	12	3	3	1	1		2				2		2	2	2	2	2	2	2	2	2	2	7	5	2	29.1667
44	2	UNICAMP	Humanas	11	4	3	2	1		2				2		1	2	2	2	2	2	2	2	2	2	8	12	3	47.9167
28	2	UNICAMP	Exatas	1	3	4	1	1		2				2		1	2	2	2	2	2	2	2	2	2	7	5	7	39.5833
38	2	UNICAMP	Biológicas	3	3	3	2	1		2				2		1	2	2	2	2	2	2	2	2	1	13	10	7	62.5
25	2	UNICAMP	Exatas	1	4	4	2	1		2				2		1	2	2	2	2	2	2	2	2	2	7	2	5	29.1667
26	2	UNICAMP	Biológicas	1	1	1	2	2		2				2		1	2	2	2	2	2	2	2	2	2	3	2	1	12.5
22	2	UNICAMP	Exatas	3	3	3	2	1		1	2	2	14	2		1	2	2	2	2	2	2	2	2	1	5	5	2	25
27	2	UNICAMP	Exatas	3	2	2	2	2		2				2		1	2	2	2	2	2	2	2	2	2	2	0	2	8.33333
27	2	UNICAMP	Exatas	6	3	3	1	1		2				2		1	2	1	2	2	2	2	2	2	1	7	8	5	41.6667
27	2	UNICAMP	Exatas	3	3	2	2	2		2				2		1	2	2	2	2	2	2	2	2	2	5	1	1	14.5833
29	2	UNICAMP	Exatas	3	2	2	2	2		2				2		1	2	2	2	2	2	2	2	2	2	12	12	0	50
29	2	UNICAMP	Exatas	5	1	2	2	2		2				2		1	2	2	1	2	2	2	2	2	2	2	0	0	4.16667
25	2	UNICAMP	Humanas	1	2	2	2	2		2				2		2	2	1	2	2	2	2	2	1	2	5	0	1	12.5
25	2	UNICAMP	Humanas	3	1	2	2	2		2				2		1	2	2	2	2	2	2	2	2	2	6	0	0	12.5
38	2	UNICAMP	Humanas	1	2	2	2	2		2				2		2	2	2	2	2	2	2	2	2	2	2	0	1	6.25
27	2	UNICAMP	Exatas	1	3	2	2	2		1	1	72	12	2		2	2	2	2	2	2	2	2	1	2	3	2	2	14.5833
22	2	UNICAMP	Exatas	1	2	2	2	2		2				2		2	2	2	2	2	2	2	2	2	1	0	0	3	6.25
26	2	UNICAMP	Exatas	6	3	3	2	1		2				2		1	2	2	1	2	2	2	2	2	1	3	0	0	6.25
28	2	UNICAMP	Humanas	3	4	3	1	1		1	1	36	5	2		1	2	2	2	2	2	2	2	2	2	8	8	8	50
27	2	UNICAMP	Exatas	1	4	3	2	1		2				2		1	2	2	2	2	2	2	2	2	1	8	3	4	31.25
22	2	UNICAMP	Exatas	1	2	2	2	2		2				2		1	2	2	2	2	2	2	2	2	2	1	0	3	8.33333
22	2	UNICAMP	Exatas	2	1	2	2	2		2				2		2	2	2	2	2	2	2	2	2	2	1	0	0	2.08333
24	2	UNICAMP	Exatas	3	3	2	2	2		2				2		1	2	2	2	2	2	2	2	1	1	1	2	10	27.0833
25	2	UNICAMP	Exatas	4	4	3	2	1		1	1	36	2	2		1	2	2	2	2	2	2	2	2	2	12	10	8	62.5
31	2	UNICAMP	Biológicas	1	3	3	2	1		2				2		1	2	2	2	2	2	2	2	2	1	7	0	5	25
22	2	UNICAMP	Humanas	1	3	2	2	2		2				2		1	2	2	2	2	2	2	2	2	2	6	2	1	18.75
28	2	UNICAMP	Exatas	2	1	2	2	2		2				2		1	2	2	2	2	2	2	2	2	2	2	0	0	4.16667
28	2	UNICAMP	Humanas	1o	3	3	2	2		2				2		1	2	2	2	2	2	2	2	1	1	2	0	2	8.33333
28	2	UNICAMP	Exatas	1º	2	3	2	2		2				2		1	2	2	2	2	2	2	2	2	2	10	3	7	41.6667
26	2	UNICAMP	Exatas	3o	2	2	2	2		2				2		1	2	2	2	2	2	2	2	2	1	2	0	2	8.33333
23	2	UNICAMP	Exatas	2	2	3	2	2		2				2		1	2	2	2	2	2	2	2	1	1	11	4	1	33.3333
31	2	UNICAMP	Exatas	1	2	2	2	2		2				2		1	2	2	2	2	2	2	2	1	2	2	2	0	8.33333
27	2	UNICAMP	Exatas	2	2	3	2	2		2				2		1	2	2	2	2	2	2	2	2	2	4	0	3	15.9091
31	2	UNICAMP	Exatas	3	1	2	2	2		2				2		1	2	2	2	2	2	2	2	2	2	0	2	1	6.25
27	2	UNICAMP	Humanas	1º	2	3	2	2		2				2		1	2	2	2	2	2	2	2	2	1	2	1	2	10.4167
23	2	UNICAMP	Exatas	1	2	1	2	2		1	1	60	17	2		1	2	1	2	2	2	2	2	2	2	3	2	0	10.4167
25	2	UNICAMP	Exatas	1	2	2	2	2		2				2		1	2	2	2	2	2	2	2	2	2	1	1	0	4.16667
30	2	UNICAMP	Exatas	4	1	2	2	2		2				2		1	2	2	2	2	2	2	2	2	2	2	0	0	4.16667
24	2	UNICAMP	Exatas	1	2	3	2	2		2				2		1	2	2	2	2	2	2	2	2	2	5	1	9	31.25
24	2	UNICAMP	Exatas	2	2	2	2	2		2				2		1	2	2	2	2	2	2	2	2	1	3	2	2	14.5833
48	2	UNICAMP	Humanas	3	3	3	2	1		2				2		1	2	2	2	2	2	2	2	2	1	12	13	0	52.0833
26	2	UNICAMP	Exatas	3	3	3	2	1		2				2		1	2	2	2	2	2	2	2	2	1	14	2	8	50
55	2	UNICAMP	Humanas	1	2	2	2	2		2				2		1	2	2	2	2	2	2	2	2	1	9	6	2	35.4167
24	2	UNICAMP	Biológicas	2	1	2	2	2		2				2		1	2	2	2	2	2	2	2	2	2	1	0	0	2.08333
27	2	UNICAMP	Humanas	12	4	3	1	1		2				2		1	2	2	2	2	2	2	2	2	2	10	1	2	27.0833
29	2	UNICAMP	Humanas	7	3	3	1	1		1	1	168	1	2		1	2	2	2	2	2	2	2	2	2	3	0	0	6.25
20	2	UNICAMP	Humanas	4	1	3	2	2		2				2		1	2	2	1	2	2	2	2	2	2	4	2	4	20.8333
21	2	UNICAMP	Humanas	3	2	2	2	2		2				2		1	2	1	2	2	2	2	2	1	2	6	5	2	27.0833
23	2	UNICAMP	Humanas	9	3	3	2	1		2				2		1	2	2	2	2	2	2	2	2	2	1	2	3	12.5
19	2	UNICAMP	Humanas	3	1	2	2	2		2				2		2	2	2	1	2	2	2	2	2	1	1	0	1	6.25
25	2	UNICAMP	Humanas	1	2	3	2	2		2				2		1	2	1	2	2	2	2	2	2	2	7	3	0	20.8333
22	2	UNICAMP	Humanas	7	2	4	1	1		2				2		1	2	2	2	2	2	2	2	2	2	4	1	1	12.5
22	2	UNICAMP	Biológicas	9	2	3	2	2		2				2		2	2	2	2	2	2	2	2	2	2	3	0	1	8.33333
19	2	UNICAMP	Biológicas	1	2	3	2	2		2				2		1	2	2	2	2	2	2	2	2	1	5	1	8	29.1667
26	2	UNICAMP	Biológicas	5	3	2	2	2		2				2		1	2	1	2	2	2	2	2	1	1	9	9	2	41.6667
21	2	UNICAMP	Biológicas	4	3	3	2	1		2				2		1	2	2	2	2	2	2	2	2	2	13	14	9	75
19	2	UNICAMP	Humanas	3	3	2	2	2		2				2		1	2	2	2	2	2	2	2	2	2	6	2	3	22.9167
18	2	UNICAMP	Humanas	1º	1	1	2	2		2				2		2	2	2	2	2	2	2	2	2	2	3	3	0	12.5
31	2	UNICAMP	Biológicas	2	2	3	2	2		2				2		1	2	2	1	2	2	2	2	2	2	2	4	4	20.8333
30	2	UNICAMP	Humanas	1	3	3	2	1		2				2		1	2	2	2	2	2	2	2	2	1	3	3	6	25
31	2	UNICAMP	Biológicas	2	2	2	2	2		2				2		1	2	2	2	2	2	2	2	2	1	4	3	3	20.8333
35	2	UNICAMP	Humanas	1	2	2	2	2		2				2		1	2	2	2	1	2	2	2	2	2	1	1	0	4.16667
23	2	UNICAMP	Exatas	1	2	3	2	2		1	1	120	12	2		1	2	2	2	2	2	2	2	2	2	4	0	0	8.33333
33	2	UNICAMP	Exatas	1	1	2	2	2		2				2		1	2	2	2	2	2	2	2	2	1	3	0	0	6.25
28	2	UNICAMP	Biológicas	2	3	2	2	2		2				2		1	2	2	2	2	2	2	2	2	2	2	0	6	16.6667
30	2	UNICAMP	Biológicas	2	3	3	2	1		2				2		1	2	2	1	2	2	2	2	2	2	5	2	6	27.0833
22	2	UNICAMP	Exatas	9	2	2	2	2		2				2		2	2	2	2	2	2	2	2	2	2	1	0	0	2.08333
23	2	UNICAMP	Exatas	10	2	2	2	2		2				2		1	2	2	2	2	2	2	2	2	1	3	0	4	14.5833
20	2	UNICAMP	Exatas	3	2	2	2	2		2				2		2	2	2	2	2	2	2	2	2	2	1	0	0	2.08333
19	2	UNICAMP	Exatas	3	2	1	2	2		2				2		1	2	2	1	2	2	2	2	2	1	5	3	1	18.75
19	2	UNICAMP	Exatas	1	1	2	2	2		2				2		1	2	2	2	2	2	2	2	2	2	1	1	0	4.16667
18	2	UNICAMP	Exatas	1	1	2	2	2		2				2		2	2	2	2	2	2	2	2	2	2	1	0	0	2.08333
23	2	UNICAMP	Exatas	11	3	2	1	1		2				2		1	2	2	2	2	2	2	2	2	2	5	2	2	18.75
24	2	UNICAMP	Exatas	10	1	1	2	2		2				2		1	2	2	2	2	2	2	2	2	2	0	0	0	0
28	2	UNICAMP	Exatas	9	2	2	2	2		2				2		1	2	2	1	2	2	2	2	2	1	4	0	0	8.3
20	2	UNICAMP	Exatas	7	3	3	2	1		2				2		2	2	2	2	2	2	2	2	2	2	1	0	2	6.25
20	2	UNICAMP	Exatas	1	2	2	2	2		2				2		1	2	2	2	2	2	2	2	2	2	3	1	0	8.33333
18	2	UNICAMP	Exatas	1	3	3	2	1		2				2		2	2	2	1	2	2	2	2	2	1	8	4	9	43.75
21	2	UNICAMP	Exatas	5	1	2	2	2		2				2		1	2	2	2	2	2	2	2	2	2	0	0	0	0
18	2	UNICAMP	Exatas	2	1	2	2	2		2				2		1	2	2	2	2	2	2	2	2	1	2	2	3	15.9091
35	2	UNICAMP	Biológicas	1	2	2	2	2		2				2		1	2	2	2	2	2	2	2	2	2	1	0	0	2.08333
21	2	UNICAMP	Exatas	6	3	2	2	2		2				2		1	2	2	2	2	2	2	2	2	1	5	2	9	33.3333
22	2	UNICAMP	Exatas	9	3	3	2	1		1	1	72	10	2		1	2	2	2	2	2	2	2	2	2	7	3	9	39.5833
20	2	UNICAMP	Exatas	2	1	2	2	2		2				2		1	2	2	2	2	2	2	2	2	1	3	0	3	13.6364
20	2	UNICAMP	Exatas	1	2	2	2	2		2				2		1	2	2	1	2	2	2	2	2	1	3	1	0	8.33333
21	2	UNICAMP	Exatas	1	1	3	2	2		2				2		1	2	2	2	2	2	2	2	2	2	4	2	0	12.5
36	2	UNICAMP	Exatas	7	3	2	2	2		2				2		1	2	2	2	2	2	2	2	2	1	3	2	4	18.75
19	2	UNICAMP	Exatas	4	2	2	2	2		2				2		1	2	2	2	2	2	2	2	1	2	1	0	0	2.08333
18	2	UNICAMP	Exatas	1	1	2	2	2		2				2		1	2	2	2	2	2	2	2	2	2	0	0	0	0
19	2	UNICAMP	Exatas	3	2	3	2	2		2				2		1	2	2	2	2	2	2	2	2	1	5	1	1	14.5833
18	2	UNICAMP	Humanas	4	2	3	2	2		2				2		1	2	2	2	2	2	2	2	2	2	6	1	1	16.6667
18	2	UNICAMP	Exatas	3	3	3	2	1		2				2		1	2	2	2	2	2	2	2	1	1	4	3	7	29.1667
23	2	UNICAMP	Exatas	11	3	2	2	2		1	1	72	15	2		1	2	2	2	2	2	2	2	2	2	2	3	5	20.8333
24	2	UNICAMP	Exatas	3	2	2	2	2		2				2		1	2	2	2	2	2	2	2	2	2	2	3	0	10.4167
24	2	UNICAMP	Exatas	12	2	2	2	2		1	1	144	6	2		1	2	2	1	2	2	2	2	2	1	2	0	3	10.4167
24	2	UNICAMP	Biológicas	8	3	1	2	2						2		1	2	2	2	2	2	2	2	2	1	0	0	2	4.16667
18	2	UNICAMP	Humanas	2	1	1	2	2		2				2		1	2	2	2	2	2	2	2	2	2	1	0	2	6.25
20	2	UNICAMP	Exatas	2	1	2	2	2		2				2		1	2	2	2	2	2	2	2	2	1	2	2	1	10.4167
20	2	UNICAMP	Exatas	2	2	2	2	2		1	1	8	16	2		1	2	2	2	2	2	2	2	1	2	5	4	4	27.0833
24	2	UNICAMP	Humanas	4	2	3	2	2		2				2		1	2	2	1	2	2	2	2	2	2	4	4	2	20.8333
19	2	UNICAMP	Exatas	4	1	3	2	2		2				2		1	2	2	2	2	2	2	2	2	2	5	1	0	12.5
48	2	UNICAMP	Humanas	4	1	2	2	2		2				2		1	2	1	2	2	1	2	2	2	1	2	3	0	10.4167
27	2	UNICAMP	Biológicas	2	3	3	1	1		1	1	140	2	2		1	2	2	2	2	2	2	2	1	2	7	4	6	35.4167
19	2	UNICAMP	Exatas	4	3	3	2	1		2				2		1	2	2	1	2	2	2	2	1	1	4	1	6	22.9167
54	2	UNICAMP	Biológicas	1	3	3	2	1		2				2		1	2	2	2	2	2	2	2	2	2	6	3	6	31.25
31	2	UNICAMP	Humanas	12	2	2	2	2		2				2		1	2	2	2	2	2	2	2	2	1	4	0	6	20.8333
18	2	UNICAMP	Humanas	2	2	3	2	2		2				2		1	2	2	2	2	2	2	2	2	1	3	0	7	20.8333
27	2	UNICAMP	Exatas	10	2	2	2	2		2				2		1	2	2	2	2	2	2	2	2	2	1	1	3	10.4167
25	2	UNICAMP	Humanas	8	2	2	2	2		2				2		1	2	2	2	2	2	2	2	2	2	3	0	3	12.5
21	1	EPM	Biológicas	2	1	2	2	2		2				2		2	2	2	2	2	2	1	2	2	2	6	2	0	16.7
19	1	EPM	Biológicas	1	3	4	2	1		1				2		2	1	1	1	2	2	1	2	2	1	10	3	8	52.5
22	1	EPM	Biológicas	5	3	2	2	2		2				2	-	2	1	1	2	2	2	1	2	2		4	4	6	35
22	1	EPM	Biológicas	7	2	2	2	2		2				2		2	2	2	2	1	2	2	2	2	2	1	0	1	4.2
21	1	EPM	Biológicas	7	1	3	2	2		1	1			2		1	2	2	2	2	2	2	2	2	1	2	0	1	6.25
21	1	EPM	Biológicas	7	2	2	2	2		2				2		2	2	2	1	2	2	2	2	2	1	2	0	0	4.2
21	1	EPM	Biológicas	7	2	2	2	2		2				2		2	2	2	2	2	2	2	2	2	2	0	0	0	0
35	1	EPM	Biológicas	7	2	2	2	2		2				1	refrativa - miopia	1	2	2	2	2	2	2	2	2	2	2	0	0	4.16
24	1	EPM	Biológicas	7	4	1	2	2		1	1	120	14	2		1	1	2	2	2	2	2	2	2	2	3	0	5	16.6
21	1	EPM	Biológicas	7	2	3	2	2		2				2		1	2	2	2	2	2	2	2	2	1	0	0	2	4.16
22	1	EPM	Biológicas	7	2	2	2	2		2				2		1	2	1	2	2	2	2	2	2	2	1	0	3	8.3
24	1	EPM	Biológicas	7	2	3	2	2		2				2		1	2	2	2	2	2	2	2	2	2	0	1	0	2
22	1	EPM	Biológicas	7	2	2	2	2		2				2		2	1	2	2	2	2	2	2	2	2	1	0	3	8.3
24	1	EPM	Biológicas	7	2	2	2	2		2				2		2	2	2	2	2	1	2	2	2	1	2	0	2	8.3
22	1	EPM	Biológicas	7	2	2	2	2		1	1	60	0.14	2		2	1	2	2	2	2	2	2	2	2	0	0	1	2
25	1	EPM	Biológicas	7	2	2	2	2		1	1	10	10	2		1	1	2	2	2	2	2	2	2	1	1	1	0	4.16
23	1	EPM	Biológicas	7	1	2	2	2		2				2		2	1	2	2	2	2	2	2	2	2	0	0	0	0
23	1	EPM	Biológicas	7	3	3	1	1		2				2		2	1	2	1	2	2	2	2	2	2	0	0	0	0
22	1	EPM	Biológicas	7	2	1	2	2		2				2		2	1	2	2	2	2	2	2	2	1	1	0	1	4.16
23	1	EPM	Biológicas	7	1	2	2	2		2				2		2	1	1	2	2	2	2	2	2	1	1	0	0	2
23	1	EPM	Biológicas	7	2	2	2	2		1	2	48	16	2		2	2	2	2	2	2	2	2	1	1	5	2	0	14.58
23	1	EPM	Biológicas	7	2	2	2	2		2				2		2	2	2	2	2	2	2	2	2	1	2	0	2	8.3
22	1	EPM	Biológicas	7	2	2	2	2		1	1	36	4	2		2	1	2	2	2	2	2	2	2	1	2	0	3	15.62
25	1	EPM	Biológicas	7	1	2	2	2		2				2		2	2	2	2	2	2	2	2	2	2	2	0	0	4.16
22	1	EPM	Biológicas	7	2	2	2	2		1	1	60	0.5	2		2	2	2	2	2	2	2	2	2	2	0	0	1	2
24	1	EPM	Biológicas	7	2	2	2	2		2				2		2	2	2	2	2	2	2	2	2	2	2	2	3	14.58
22	1	EPM	Biológicas	7	2	3	2	2		1	2	12	0.5	2		2	1	1	2	2	2	2	2	2	1	3	0	3	12.5
24	1	EPM	Biológicas	7	1	1	2	2		2				2		2	2	2	2	2	2	2	2	2	1	2	0	0	4.16
22	1	EPM	Biológicas	7	1	2	2	2		2				2		2	1	2	2	2	2	2	2	2	1	3	1	1	11.36
24	1	EPM	Biológicas	7	1	2	2	2		2				2		1	2	2	2	2	2	2	2	2	1	1	0	0	2
22	1	EPM	Biológicas	7	2	2	2	2		1	1	12	6	2		2	1	2	2	2	2	2	2	2	2	0	0	1	2
24	1	EPM	Biológicas	7	2	2	2	2		2				2		2	1	2	2	2	2	2	2	2	1	3	4	1	16.6
22	1	EPM	Biológicas	5	2	2	2	2		1				2		2	2	2	2	2	2	2	2	2	1	0	0	2	4.54
21	1	EPM	Biológicas	5	2	3	2	2		1				2		2	2	1	2	2	2	2	2	2		3	0	0	6.25
24	1	EPM	Biológicas	5	1	3	2	2		2				2		2	2	2	2	2	2	2	2	2	1	2	0	8	20.83
21	1	EPM	Biológicas	5	2	2	2	2		2				2		2	1	2	1	2	2	2	2	2		1	2	1	8.33
20	1	EPM	Biológicas	5	2	1	2	2		2				2		2	2	2	2	2	2	2	2	2		1	3	0	8.33
22	1	EPM	Biológicas	5	2	2	2	2		1	2	19	0.3	2		2	1	2	2	2	2	2	2	2	1	3	4	1	18.18
21	1	EPM	Biológicas	5	2	2	2	2		1	1	36	12	2		2	2	2	2	2	2	2	2	2	7	2	2	2	12.5
22	1	EPM	Biológicas	5	2	1	2	2		1				2		2	2	2	2	2	2	2	2	2	1	0	0	1	2.08
21	1	EPM	Biológicas	5	2	3	2	2		2				2		2	2	2	1	2	2	2	2	2	1	3	0	2	10.41
21	1	EPM	Biológicas	5	1	1	2	2		2				2		2	1	1	2	2	2	2	2	2	1	0	0	1	2.08
20	1	EPM	Biológicas	5	1	2	2	2		2				2		2	2	2	2	2	2	2	2	2		0	0	0	0
28	1	EPM	Biológicas	5	2	2	2	2		2				2		1	1	2	2	2	2	2	2	1	1	3	0	1	8.33
26	1	EPM	Biológicas	5	3	4	2	1		2				2		2	1	2	2	2	2	2	2	2	2	4	2	2	20
21	1	EPM	Biológicas	5	1	2	2	2		1				2		1	2	2	2	2	2	2	2	2	2	0	2	0	4.16
22	1	EPM	Biológicas	5	1	1	2	2		2				2		2	2	2	2	2	2	2	2	2	2	3	0	0	6.25
21	1	EPM	Biológicas	5	2	2	2	2		1	1	24	0.3	2		2	2	2	2	2	2	2	2	2	2	3	0	2	10.41
19	1	EPM	Biológicas	5	2	3	2	2		1	2		0.3	2		1	2	2	2	2	2	2	2	2	1	3	0	2	12.5
21	1	EPM	Biológicas	5	2	3	2	2		1	1	48	7	2		2	1	2	1	2	2	2	2	2	1	4	0	1	11.36
20	1	EPM	Biológicas	5	3	3	2	1		1	1	35	12	2		2	1	2	1	2	2	2	2	2	1	0	0	8	16.66
23	1	EPM	Biológicas	5	3	2	1	1		2				2		2	2	2	2	2	2	2	2	2	2	1	0	3	8.33
22	1	EPM	Biológicas	5	3	1	2	2		1	1		0.3	2		2	2	2	2	2	2	2	2	2	2	0	0	3	6.25
21	1	EPM	Biológicas	5	2	2	2	2		2				2		2	2	2	2	2	2	2	2	2	2	3	0	0	7.5
41	1	EPM	Biológicas	5	1	2	2	2		2				2		2	2	2	2	2	2	2	2	2	2	3	1	1	11.36
22	1	EPM	Biológicas	5	2	1	2	2		2				2		1	2	2	2	2	2	2	2	2	2	3	0	2	10.41
22	1	EPM	Biológicas	5	1	2	2	2		2				2		1	1	2	2	2	2	2	2	2	1	2	4	0	13.6
21	1	EPM	Biológicas	5	3	2	2	2		2				2		2	2	1	2	2	2	2	2	2	2	1	0	9	20.83
	1	EPM	Biológicas	5	2	2	2	2		2				2		2	2	2	2	2	2	2	2	2	1	2	1	0	6.81
21	1	EPM	Biológicas	5	2	2	2	2		1				2		2	1	2	2	2	2	2	2	2	2	0	0	2	4.16
20	1	EPM	Biológicas	5	1	2	2	2		2				2		2	1	2	1	2	2	2	2	2	1	6	0	0	12.5
23	1	EPM	Biológicas	5	2	3	2	2		2				2		1	1	1	1	2	2	2	2	2	1	1	0	1	4.16
21	1	EPM	Biológicas	5	2	2	2	2		2				2		2	2	2	2	2	2	2	2	2	1	0	0	1	2.08
22	1	EPM	Biológicas	5	1	2	2	2		2				2		2	2	2	2	2	2	2	2	2	2	3	4	0	14.58
21	1	EPM	Biológicas	5	1	2	2	2		2				2		2	1	2	2	2	2	2	2	2	2	3	2	1	13.63
24	1	EPM	Biológicas	5	2	2	2	2		1	1	13	8	2		2	1	2	2	2	2	2	2	2	1	3	0	3	13.63
21	1	EPM	Biológicas	5	1	2	2	2		2				2		2	2	2	2	2	2	2	2	2	2	0	0	0	0
23	1	EPM	Biológicas	5	2	2	2	2		2				2		2	2	2	2	2	2	2	2	2	2	4	3	0	14.58
22	1	EPM	Biológicas	5	2	2	1	2		2				1		2	2	2	2	2	2	2	2	2	2	2	4	0	12.5
22	1	EPM	Biológicas	5	2	2	2	2		2				2		2	2	2	2	2	2	2	2	2	2	1	2	3	12.5
22	1	EPM	Biológicas	5	3	4	2	1		2				2		2	1	2	1	2	2	2	2	2	2	3	2	3	16.66
19	1	EPM	Biológicas	3	1	2	2	2		2				2		2	2	2	2	2	2	2	2	2	2	0	0	0	0
	1	EPM	Biológicas	3	2	2	2	2		2				2		2	2	2	2	2	2	2	2	2	2	2	0	0	5
22	1	EPM	Biológicas	3	2	2	2	2		2				2		2	1	2	1	2	2	2	2	2	2	3	0	3	16.66
21	1	EPM	Biológicas	3	2	2	2	2		2				2		2	2	2	2	2	2	2	2	2	2	0	0	0	0
20	1	EPM	Biológicas	3	1	2	2	2		2				2		1	2	2	2	2	2	2	2	2	2	4	0	0	8.33
20	1	EPM	Biológicas	3	3	3	2	1		1	1	48	1.5	1		2	2	1	1	2	2	2	2	2	2	3	2	1	13.63
19	1	EPM	Biológicas	3	2	2	2	2		2				2		2	2	2	2	2	2	2	2	2	2	2	0	5	14.58
22	1	EPM	Biológicas	3	2	2	2	2		1	1	24	3	2		2	1	2	2	2	2	2	2	2	2	1	0	0	2.08
23	1	EPM	Biológicas	3	1	2	2	2		2				2		2	2	2	1	2	2	2	2	2	2	2	3	2	14.58
22	1	EPM	Biológicas	3	1	2	2	2		2				2		2	2	2	2	2	2	2	2	2	2	0	7	3	20.83
20	1	EPM	Biológicas	3	1	2	2	2		2				2		2	2	2	2	2	2	2	2	2		3	2	0	10.41
20	1	EPM	Biológicas	3	1	1	2	2		2				2		2	2	2	1	2	2	2	2	2		2	0	0	4.16
19	1	EPM	Biológicas	3	1	1	2	2		1				2		2	2	2	2	2	2	2	2	2		4	0	1	10.41
22	1	EPM	Biológicas	3	1	2	2	2		2				2		1	2	2	2	2	2	2	2	2	2	4	0	0	8.33
	1	EPM	Biológicas	3	2	1	2	2		2				2		2	2	2	2	2	2	2	2	2	1	2	0	0	4.16
19	1	EPM	Biológicas	3	3	3	2	1		1	1	18	15	2		2	2	2	2	2	2	2	2	2	1	4	3	4	20.83
20	1	EPM	Biológicas	3	1	2	2	2		2				2		2	1	2	2	2	2	2	2	2	2	4	2	0	12.5
19	1	EPM	Biológicas	3	1	2	2	2		2				2		2	2	2	2	2	2	2	2	2	2	2	0	3	15.62
32	1	EPM	Biológicas	3	4	3	2	1		2				1		2	2	1	2	2	2	2	2	2	2	2	4	3	18.75
21	1	EPM	Biológicas	3	1	1	2	2		2				2		2	2	2	2	2	2	2	2	2	2	0	0	0	0
20	1	EPM	Biológicas	3	2	2	2	2		2				2		2	2	2	1	2	2	2	2	2	2	2	0	0	4.16
20	1	EPM	Biológicas	3	2	2	2	2		2				2		1	2	2	2	2	2	2	2	2	1	1	0	1	4.16
21	1	EPM	Biológicas	3	2	3	2	2		1				2		1	2	2	2	2	2	2	2	2	1	3	0	2	10.41
21	1	EPM	Biológicas	3	3	3	2	1		2				2		1	1	2	2	2	2	2	2	2	1	2	2	2	13.63
20	1	EPM	Biológicas	3	3	3	2	1		2				2		2	1	2	2	2	1	2	2	2	2	4	0	2	21.42
19	1	EPM	Biológicas	3	3	2	2	2		2				2		2	1	1	2	2	2	2	2	2	1	5	1	2	18.18
21	1	EPM	Biológicas	3	1	3	2	2		2				2		2	2	1	2	2	2	2	2	2	2	3	0	1	8.33
21	1	EPM	Biológicas	3	2	2	2	2		2				2		2	2	2	2	2	2	2	2	2	1	2	1	0	6.25
24	1	EPM	Biológicas	3	1	2	2	2		2				2		2	1	2	2	2	2	2	2	2	2	0	0	1	2.08
25	1	EPM	Biológicas	5	2	3	2	2		2				2		1	1	1	2	2	2	2	2	2	1	3	0	3	12.5
24	1	EPM	Biológicas	5	3	3	2	1		2				2		1	2	2	1	2	2	2	2	2	2	3	0	2	10.4167
25	1	EPM	Biológicas	5	2	3	2	2		1	1	36	10	2		2	2	2	2	2	2	2	2	2	1	7	6	12	62.5
24	1	EPM	Biológicas	5	2	2	2	2		2				2		1	2	2	2	2	2	2	2	2	2	0	0	0	0
24	1	EPM	Biológicas	5	3	3	1	1		1				2		2	2	2	1	2	2	2	2	2		10	4	6	41.6667
25	1	EPM	Biológicas	5	3	3	1	1		2				1	refrativa	2	1	2	2	2	2	2	2	2	2	3	0	0	6.25
24	1	EPM	Biológicas	5	2	3	2	2		2				2		2	1	2	1	2	2	2	2	1		5	6	5	36.3636
22	1	EPM	Biológicas	5	2	3	2	2		2				2		2	2	1	1	2	2	2	2	2	2	3	1	0	8.33333
24	1	EPM	Biológicas	5	3	2	2	2		2				2		1	1	1	2	2	2	2	2	2		5	3	7	31.25
27	1	EPM	Biológicas	5	2	3	2	2		2				2		2	1	2	2	2	2	2	2	2	1	5	0	9	31.8182
25	1	EPM	Biológicas	5	1	3	2	2		2				2		1	2	2	2	2	2	2	2	2	2	2	1	1	9.09091
22	1	EPM	Biológicas	5	3	3	1	1		2				2		2	1	1	2	2	2	2	2	2	2	8	6	11	52.0833
24	1	EPM	Biológicas	5	2	3	2	2		2				2		1	2	2	1	2	2	2	2	2		2	0	3	15.625
25	1	EPM	Biológicas	5	1	2	2	2		2				2		2	2	2	2	2	2	2	2	2	2	1	0	2	6.81818
23	1	EPM	Biológicas	5	2	3	2	2		1				2		2	1	2	2	2	2	2	2	2		7	1	1	18.75
22	1	EPM	Biológicas	5	2	3	2	2		2				2		2	2	1	2	1	2	2	2	2	2	2	0	3	10.4167
26	1	EPM	Biológicas	5	1	2	2	2		2				2		1	1	2	2	2	2	2	2	2		4	3	2	18.75
23	1	EPM	Biológicas	5	2	1	2	2		2				2		2	1	1	2	2	2	2	2	2	2	3	1	0	9.09091
34	1	EPM	Biológicas	5	1	1	2	2		2				2		2	2	2	2	2	2	2	2	2	2	0	0	0	0
23	1	EPM	Biológicas	5	2	2	2	2		2				2		2	2	2	2	2	2	2	2	2		5	2	1	16.6667
22	1	EPM	Biológicas	5	2	2	2	2		2				2		2	2	2	2	2	2	2	2	2		4	0	1	10.4167
24	1	EPM	Biológicas	5	2	3	2	2		2				2		2	1	2	2	2	2	2	2	2	2	3	1	8	25
19	1	EPM	Biológicas	2	2	3	2	2		1	2	12	10	2		2	2	2	2	2	2	2	2	2	1	3	0	2	10.41
18	1	EPM	Biológicas	2	1	2	2	2		2				2		2	1	2	2	2	2	2	2	2		1	2	1	8.33
20	1	EPM	Biológicas	2	2	2	2	2		2				2		1	1	2	2	2	2	2	2	2		3	2	0	10.41
23	1	EPM	Biológicas	2	1	3	2	2		1	1	24	0.5	2		1	1	2	2	2	2	2	2	2	1	4	0	0	8.3
19	1	EPM	Biológicas	2	2	2	2	2		2				2		2	2	1	2	2	2	2	2	2	1	4	0	2	12.5
19	1	EPM	Biológicas	2	2	2	2	2		1				2		2	2	2	2	2	2	2	2	2	1	2	0	0	4.16
19	1	EPM	Biológicas	2	2	2	2	2		2				2		2	2	2	2	2	2	2	2	2	1	4	1	2	14.5
20	1	EPM	Biológicas	2	1	1	2	2		2				2		1	2	2	2	2	2	2	2	2	1	0	3	3	12.5
20	1	EPM	Biológicas	2	2	3	2	2		2				2		2	1	2	2	2	2	2	2	2		2	0	1	6.25
20	1	EPM	Biológicas	2	1	2	2	2		2				2		1	2	2	2	2	2	2	2	2		3	0	0	6.25
22	1	EPM	Biológicas	2	3	3	2	1		1	1			2		2	2	2	2	2	2	2	2	2	2	4	3	3	20.8
21	1	EPM	Biológicas	2	2	2	2	2		2				2		2	2	2	2	2	2	2	2	2	2	1	1	2	8.3
21	1	EPM	Biológicas	2	2	3	2	2		2				2		2	2	2	2	2	2	2	2	2	2	2	0	0	4.16
20	1	EPM	Biológicas	2	1	3	2	2		2				2		2	2	2	2	2	2	2	2	2	1	1	6	0	14.6
19	1	EPM	Biológicas	2	1	2	2	2		2				2		2	1	2	2	2	2	2	2	2		2	1	1	8.3
20	1	EPM	Biológicas	2	1	2	2	2		2				2		2	1	2	2	2	2	2	2	2	1	1	2	0	6.25
19	1	EPM	Biológicas	2	1	2	2	2		2				2		2	1	2	2	2	2	2	2	2	1	0	0	1	2
22	1	EPM	Biológicas	2	1	2	2	2		2				2		2	2	2	2	2	2	2	2	2	1	3	3	0	12.5
21	1	EPM	Biológicas	2	2	2	2	2		2				2		2	1	2	2	2	2	2	2	2	1	5	0	3	16.7
22	1	EPM	Biológicas	2	1	2	2	2		2				2		2	1	2	2	2	2	2	2	2	1	1	0	2	6.25
19	1	EPM	Biológicas	2	2	2	2	2		2				2		2	1	2	2	1	2	2	2	2		1	0	1	4.16
21	1	EPM	Biológicas	2	1	2	2	2		2				2		2	2	2	2	2	2	2	2	2	1	0	0	1	2
20	1	EPM	Biológicas	2	1	2	2	2		2				2		2	2	2	2	2	2	2	2	2	2	0	0	0	0
24	1	EPM	Biológicas	8	1	2	2	2		2				2		2	1	2	2	2	2	2	2	2	2	2	0	2	8.33333
24	1	EPM	Biológicas	8	2	2	2	2		1	1	72	1.4	2		2	1	2	2	2	2	2	2	2	2	1	0	4	10.4167
27	1	EPM	Biológicas	8	3	3	2	1		2				2		1	2	2	2	2	2	2	2	2	2	4	0	1	10.4167
28	1	EPM	Biológicas	8	1	2	2	2		2				2		1	1	2	2	2	2	2	2	2	2	3	0	3	15
24	1	EPM	Biológicas	8	2	2	2	2		1	1	36	2.8	2		2	2	2	2	2	2	2	2	2	2	2	0	1	6.25
24	1	EPM	Biológicas	8	1	1	2	2		2				2		2	2	2	2	2	2	2	2	2	2	1	0	2	6.25
23	1	EPM	Biológicas	8	1	1	2	2		2				2		2	2	2	2	2	2	2	2	2	2	0	0	1	2.08333
25	1	EPM	Biológicas	8	2	2	2	2		2	1	72	5	2		2	2	2	2	2	2	2	2	2	2	0	0	3	6.25
25	1	EPM	Biológicas	8	2	2	2	2		2	1	84	1.1	2		2	1	2	2	2	2	2	2	2	2	0	0	4	8.33333
28	1	EPM	Biológicas	8	3	2	2	2		1	1	120	8	2		2	1	2	2	2	2	2	2	2	2	1	0	1	4.16667
24	1	EPM	Biológicas	8	2	2	2	2		1	1	84	2	2		2	1	2	2	2	2	2	2	2	2	3	0	4	14.5833
26	1	EPM	Biológicas	8	2	3	2	2		2				2		1	1	2	1	2	2	2	2	2	2	4	0	3	15.9091
25	1	EPM	Biológicas	8	1	1	2	2		2				2		2	2	2	2	2	2	2	2	2	1	4	0	4	16.6667
23	1	EPM	Biológicas	8	1	1	2	2		2				2		2	2	2	2	2	2	2	2	2	2	1	0	1	4.16667
27	1	EPM	Biológicas	8	2	2	2	2		2				2		2	2	2	2	2	2	2	2	2	2	0	0	0	0
25	1	EPM	Biológicas	12	1	2	2	2		2				2	-	2	1	2	2	2	2	2	2	2	2	1	0	4	10.41
24	1	EPM	Biológicas	12	1	1	2	2		2				2	-	2	1	2	2	2	2	2	2	2	2	1	0	0	2
27	1	EPM	Biológicas	12	3	2	1	2		1	1	120	2	2	-	2	1	2	2	2	2	2	2	2	1	1	0	3	8.3
25	1	EPM	Biológicas	12	3	3	2	1		2				2	-	1	2	2	2	2	2	2	2	2	2	4	3	1	16.6
24	1	EPM	Biológicas	12	1	1	2	2		2				2	-	2	2	2	2	2	2	2	2	2	2	0	0	0	0
37	1	EPM	Biológicas	12	3	3	1	1		1	1	228	1.1	2	-	2	1	1	2	2	2	2	2	2	2	6	3	7	33.3
25	1	EPM	Biológicas	12	2	1	2	2		2				2	-	2	2	2	2	2	2	2	2	2	2	0	0	1	2
25	1	EPM	Biológicas	12	1	1	2	2		2				2	-	2	2	1	2	2	2	2	2	2	2	4	0	0	8.3
24	1	EPM	Biológicas	12	2	2	2	2		2				2	-	2	2	2	1	2	2	2	2	2	2	2	0	0	4.1
25	1	EPM	Biológicas	12	2	3	2	2		2				1	-	2	2	2	2	2	2	2	2	2	2	3	0	4	14.5
26	1	EPM	Biológicas	12	2	2	2	2		1	1	36	20	2	-	2	2	2	2	2	2	2	2	2	2	1	0	1	4.1
25	1	EPM	Biológicas	12	2	2	2	2		1	1	180	10	2	-	2	1	2	2	2	2	2	2	2	2	2	0	3	10.4
25	1	EPM	Biológicas	12	2	3	2	2		2				2	-	2	2	1	2	2	2	2	2	2	2	5	4	1	20.8
25	1	EPM	Biológicas	12	3	3	1	1		1	1	71	0.8	2	-	2	2	2	2	2	2	2	2	2	2	6	2	0	16.6
34	1	EPM	Biológicas	12	1	1	2	2		2				2	-	2	2	1	2	2	2	2	2	2	2	0	1	0	2
23	1	EPM	Biológicas	12	1	2	2	2		2				2	-	2	1	2	2	2	2	2	2	2	2	0	1	2	6.25
25	1	EPM	Biológicas	12	2	2	2	2		2				2	-	2	2	2	2	2	2	2	2	2	2	1	0	3	8.3
26	1	EPM	Biológicas	12	2	2	2	2		2				1	-	2	1	2	2	2	2	2	2	2	2	4	1	3	16.6
25	1	EPM	Biológicas	12	1	2	2	2		2				2	-	2	1	2	2	2	2	2	2	2	2	2	0	0	4.1
27	1	EPM	Biológicas	12	2	2	2	2		1				2	-	2	1	2	2	2	2	2	2	2	2	3	0	2	10.4
25	1	EPM	Biológicas	12	2	3	2	2		2				2	-	2	2	1	2	2	2	2	2	2	2	2	1	6	18.75
23	1	EPM	Biológicas	12	1	2	2	2		2				2	-	2	1	1	2	2	2	2	2	2	2	1	0	3	8.3
21	1	EPM	Biológicas	1	3	3	2	1		1				2	-	2	1	2	1	2	2	2	2	2		9	2	4	61.1
20	1	EPM	Biológicas	1	3	3	2	1		2				2	-	2	1	1	2	2	2	2	2	2	1	10	5	12	61.4
25	1	EPM	Biológicas	1	3	3	2	1		1	1	24	0.3	2	-	2	2	2	2	2	2	2	2	2	1	4	1	6	30.6
25	1	EPM	Biológicas	1	3	3	2	1		2				2	-	2	2	2	2	2	2	2	2	2	2	3	9	0	25
22	1	EPM	Biológicas	1	2	3	2	2		2				2	-	2	2	2	2	2	2	2	2	2	2	6	1	8	31.3
20	1	EPM	Biológicas	1	3	3	2	1		2				2	-	2	2	2	2	2	2	2	2	2	1	4	1	10	31.3
24	1	EPM	Biológicas	3	3	3	2	1		1				2	-	2	2	2	2	1	2	2	2	2	1	5	3	9	35.4
21	1	EPM	Biológicas	3	3	3	2	1		1				2	-	2	1	1	2	2	2	2	2	2	2	6	9	12	56.3
28	1	EPM	Biológicas	3	3	3	1	1		2				1	-	1	2	2	2	2	2	2	2	2	1	8	1	10	43.2
24	1	EPM	Biológicas	3	3	3	1	1		2				2	-	2	2	2	1	2	2	2	2	2	2	12	2	9	47.9
28	1	EPM	Biológicas	3	2	2	2	2		1	1	120	12	2	-	2	2	2	2	2	2	2	2	2	2	6	3	9	40.9
22	1	EPM	Biológicas	3	3	3	2	1		1	1	12	3	2	-	2	1	2	2	2	2	2	2	2	1	2	0	9	34.4
21	1	EPM	Biológicas	3	3	2	2	2		1				2	-	2	1	2	1	2	2	2	2	2	2	3	0	8	22.9
38	1	EPM	Biológicas	3	3	3	2	1		2				1	-	2	1	2	2	2	2	2	2	2	1	5	1	7	27.1
30	1	EPM	Biológicas	3	3	2	1	1		1	1	144	14	2	-	2	1	2	2	2	2	2	2	2	2	7	2	3	25
25	1	EPM	Biológicas	3	2	2	2	2		2				2	-	1	2	2	2	2	2	2	2	2	1	7	4	6	38.6
21	1	EPM	Biológicas	5	3	3	2	2		1	1	36	12	2	-	2	1	1	2	2	2	2	2	2	2	2	0	9	22.9
22	1	EPM	Biológicas	5	3	2	1	1		2				2	-	1	1	2	2	2	1	2	2	2	1	7	2	6	31.3
21	1	EPM	Biológicas	5	2	3	2	2		1				2	-	2	1	2	2	2	2	2	2	2	2	5	0	5	22.7
21	1	EPM	Biológicas	5	3	3	1	1		2				2	-	1	1	1	1	2	2	2	2	2	1	14	9	8	64.6
28	1	EPM	Biológicas	5	3	2	2	2		2				2	-	1	1	2	2	2	2	2	2	2	1	12	5	10	67.5
22	1	EPM	Biológicas	5	4	3	1	1		2				2	-	1	2	2	2	2	2	2	2	2	1	5	7	10	45.8
29	1	EPM	Biológicas	5	2	2	2	2		1				2	-	2	1	2	2	2	2	2	2	2	1	2	11	0	27.1
27	1	EPM	Biológicas	5	3	3	2	1		2				2	-	1	2	2	2	2	2	2	2	2	1	11	7	2	50
25	1	EPM	Biológicas	5	3	3	2	1		2				2	-	1	1	2	2	2	2	2	2	2	1	5	5	3	27.1
23	1	EPM	Biológicas	5	2	3	2	2		1	1	12	0.1	2	-	2	1	2	1	2	2	2	2	2	2	3	4	4	22.9
23	1	EPM	Biológicas	5	4	4	1	1		1	1	72	16	2	-	2	2	2	2	2	2	2	2	2	2	7	2	7	36.4
22	1	EPM	Biológicas	5	3	3	2	1		2				2	-	1	1	2	2	2	2	2	2	2	2	7	5	9	43.8
22	1	EPM	Biológicas	5	3	2	1	1		2				2	-	1	2	1	2	2	2	2	2	2	1	2	4	10	33.3
22	1	EPM	Biológicas	5	1	2	2	2		2				2	-	1	2	2	1	2	2	2	2	2	2	4	2	5	22.9
22	1	EPM	Biológicas	7	2	4	2	2		2				2	-	2	2	2	2	2	2	2	2	2	1	4	6	1	25
23	1	EPM	Biológicas	7	2	3	2	2		1	1	72	4	2	-	2	1	2	1	2	2	2	2	2	2	3	2	6	22.9
22	1	EPM	Biológicas	7	3	2	2	2		2				2	-	2	2	2	2	2	2	2	2	2	1	3	3	9	31.3
28	1	EPM	Biológicas	12	2	3	2	2		2				2	-	2	2	2	2	2	2	2	2	2	2	11	0	0	27.5
22	1	EPM	Biológicas	12	4	4	1	1		1	1	96	2	2	-	1	1	2	2	2	2	2	2	2	2	13	2	12	56.3
24	1	EPM	Biológicas	12	3	3	1	1		1	1	120	10	2	-	2	1	2	2	2	2	2	2	2	2	5	2	8	34.1
22	1	EPM	Biológicas	12	3	3	1	1		2				2	-	2	2	2	2	2	2	2	2	2	2	7	1	3	25
26	1	EPM	Biológicas	12	3	3	2	1		2				2	-	2	2	2	2	2	2	2	2	2	2	4	1	5	27.8
24	1	EPM	Biológicas	12	3	3	2	1		2				2	-	1	2	2	2	2	2	2	2	2	2	11	8	3	45.8
24	1	EPM	Biológicas	12	2	2	2	2		2				2	-	2	2	2	2	2	2	2	2	2	2	3	6	2	22.9
24	1	EPM	Biológicas	12	3	3	2	1		1	1	60	14	2	-	2	2	1	2	2	2	2	2	2	2	7	3	6	36.4
25	1	EPM	Biológicas	12	3	3	1	1		1	1	120	10	2	-	1	2	1	2	2	2	2	2	2	2	9	9	10	58.3
24	1	EPM	Biológicas	12	2	2	2	2		2				2	-	2	2	2	2	2	2	2	2	2	2	8	7	2	35.4
23	2	EPM	Biológicas	7	2	2	2	2		2				2		2	2	2	2	2	2	2	2	2	2	0	1	1	4.2
22	2	EPM	Biológicas	7	1	2	2	2		2				2		2	2	2	2	2	2	2	2	2	1	2	0	0	4.2
22	2	EPM	Biológicas	7	2	3	2	2		2				2		1	2	2	2	2	2	2	2	2	1	4	1	3	18
25	2	EPM	Biológicas	7	1	2	2	2		2				2		2	2	2	2	2	2	2	2	2	1	0	0	0	0
25	2	EPM	Biológicas	7	2	2	2	2		2				2		1	2	2	2	2	2	2	2	2	2	5	3	1	11
20	2	EPM	Biológicas	7	2	2	2	2		1	1	36	8	2		2	2	2	2	2	2	2	2	2	2	1	0	0	2
22	2	EPM	Biológicas	7	1	1	2	2		2				2		2	2	2	2	2	2	2	2	2	2	0	0	0	0
21	2	EPM	Biológicas	7	2	2	2	2		2				2		1	2	2	2	2	2	2	2	2	2	1	0	0	2
20	2	EPM	Biológicas	7	2	2	2	2		2				2		2	2	2	1	2	2	2	2	2	1	0	0	0	0
22	2	EPM	Biológicas	7	2	2	2	2		2				2		2	2	2	2	2	2	2	2	2	1	0	0	0	0
20	2	EPM	Biológicas	7	2	2	2	2		2				2		2	2	2	2	1	2	2	2	2	2	2	0	1	6.25
21	2	EPM	Biológicas	7	1	1	2	2		2				2		1	2	2	2	2	2	2	2	2	2	1	0	0	2.2
21	2	EPM	Biológicas	7	2	2	2	2		2				2		2	2	2	2	2	2	2	2	2	2	2	0	0	4.16
22	2	EPM	Biológicas	7	2	2	2	2		2				2		2	2	2	2	2	2	2	2	2	1	0	0	0	0
23	2	EPM	Biológicas	7	1	1	2	2		2				2		2	2	2	2	2	2	2	2	2	2	0	0	0	0
22	2	EPM	Biológicas	7	1	3	2	2		2				2		2	2	2	2	2	2	2	2	2	1	2	0	0	4.1
23	2	EPM	Biológicas	7	3	3	2	1		2				2		2	2	2	2	2	2	2	2	2	1	5	0	5	20.8
22	2	EPM	Biológicas	7	1	2	2	2		2				2		2	2	2	2	2	2	2	2	2	2	1	3	0	8.3
20	2	EPM	Biológicas	7	2	2	2	2		2				2		2	2	2	2	2	2	2	2	2	2	1	0	2	6.25
20	2	EPM	Biológicas	7	1	2	2	2		2				2		2	2	2	2	2	2	2	2	2	2	2	0	0	4.16
22	2	EPM	Biológicas	7	1	1	2	2		2				2		2	2	2	2	2	2	2	2	2	1	2	0	1	6.25
22	2	EPM	Biológicas	7	4	4	1	1		2				2		1	2	2	2	2	2	2	2	2	1	16	8	12	75
22	2	EPM	Biológicas	7	1	2	2	2		1	2	12	0.8	2		2	2	2	2	2	2	2	2	2	2	1	0	1	4.16
23	2	EPM	Biológicas	7	1	1	2	2		2				2		2	2	2	2	2	2	2	2	2	1	2	0	0	4.16
23	2	EPM	Biológicas	7	2	2	2	2		1	1	16	4	2		2	2	2	2	2	2	2	2	2	1	3	0	0	6.25
22	2	EPM	Biológicas	7	2	2	2	2		2				2		2	2	2	2	2	2	2	2	2	1	2	1	0	6.25
22	2	EPM	Biológicas	7	3	2	2	2		1	1	48	1.4	2		2	2	2	1	1	2	2	2	2	2	1	0	6	14.58
22	2	EPM	Biológicas	7	2	2	2	2		2				2		1	2	2	2	2	2	2	2	2	1	2	1	3	13.63
21	2	EPM	Biológicas	7	1	2	2	2		2				2		2	2	2	2	2	2	2	2	2	1	1	0	0	2
23	2	EPM	Biológicas	7	1	1	2	2		2				2		2	2	2	2	2	2	2	2	2	1	0	0	0	0
21	2	EPM	Biológicas	7	2	3	2	2		2				2		1	2	2	1	2	2	2	2	2	2	1	0	0	2
23	2	EPM	Biológicas	7	1	1	2	2		2				2		2	2	2	2	2	2	2	2	2	1	2	0	0	4.16
22	2	EPM	Biológicas	7	1	2	2	2		2				2		1	2	2	2	2	2	2	2	2	2	1	0	0	2
22	2	EPM	Biológicas	7	2	2	2	2		2				2		2	2	2	2	2	2	2	2	2	2	3	2	3	16.6
23	2	EPM	Biológicas	7	1	1	2	2		2				2		1	2	2	2	2	2	2	2	2	2	0	0	0	0
21	2	EPM	Biológicas	7	1	1	2	2		2				2		1	2	1	2	2	2	2	2	2	2	0	0	0	0
23	2	EPM	Biológicas	7	2	2	2	2		1	1	132	16	2		2	2	1	2	2	2	2	2	2	2	4	0	1	10.41
23	2	EPM	Biológicas	7	2	2	2	2		2				2		1	2	2	1	2	2	2	2	2	2	1	0	1	4.16
29	2	EPM	Biológicas	7	1	2	2	2		2				2		2	2	2	2	2	2	2	1	1	2	0	0	0	0
27	2	EPM	Biológicas	7	1	3	2	2		2				2		2	2	2	1	2	2	2	2	2	2	0	0	0	0
21	2	EPM	Biológicas	7	2	2	2	2		2				2		1	2	2	2	2	2	2	2	2	2	2	0	3	10.41
22	2	EPM	Biológicas	7	1	1	2	2		2				2		2	2	2	2	2	2	2	2	2	1	1	0	3	8.3
23	2	EPM	Biológicas	7	1	3	2	2		2				2		2	2	2	2	2	2	2	2	2	1	0	0	3	6.25
24	2	EPM	Biológicas	7	2	2	2	2		2				2		2	2	2	1	2	2	2	2	2	1	2	0	1	6.25
25	2	EPM	Biológicas	7	1	2	2	2		2				2		2	2	2	2	2	2	2	2	2	7	0	0	0	0
21	2	EPM	Biológicas	7	2	3	2	2		2				2		2	2	2	2	2	2	2	2	2	1	4	0	0	9.09
21	2	EPM	Biológicas	5	1	2	2	2		2				2		2	2	2	2	2	2	2	2	2	2	2	0	1	6.25
24	2	EPM	Biológicas	5	2	1	1	1		2				2		2	2	2	2	2	2	2	2	2	2	0	0	0	0
31	2	EPM	Biológicas	5	3	3	2	1		2				2		2	2	2	2	2	2	2	2	2	2	4	0	2	13.63
22	2	EPM	Biológicas	5	1	2	2	2		2				2		2	2	1	2	2	2	2	2	2	2	1	0	0	2.08
22	2	EPM	Biológicas	5	2	2	2	2		2				2		1	2	2	2	2	2	2	2	2	2	2	0	0	4.16
21	2	EPM	Biológicas	5	1	2	2	2		2				2		2	2	2	2	2	2	2	2	2	2	2	2	0	8.33
23	2	EPM	Biológicas	5	2	1	2	2		2				2		1	2	2	2	2	2	2	2	1	1	1	0	2	6.25
22	2	EPM	Biológicas	5	1	1	2	2		2				2		2	2	2	2	2	2	2	2	2	2	2	0	0	4.16
22	2	EPM	Biológicas	5	2	2	2	2		2				2		1	2	2	2	2	2	2	2	2	2	1	0	0	2.08
28	2	EPM	Biológicas	5	3	3	1	1		2				2		1	2	2	2	2	2	2	2	2	2	2	0	1	6.81
19	2	EPM	Biológicas	5	2	2	2	2		1	1	60	0.3	2		1	2	2	2	2	2	2	2	2	2	1	0	2	6.25
24	2	EPM	Biológicas	5	1	2	2	2		2				2		2	2	2	2	2	2	2	2	2	2	0	2	2	8.33
22	2	EPM	Biológicas	5	1	2	2	2		2				2		2	2	2	2	2	2	2	2	2	2	2	0	0	4.16
20	2	EPM	Biológicas	5	1	1	2	2		1	1	120	16	2		2	2	2	2	2	2	2	2	2	2	0	0	3	6.25
22	2	EPM	Biológicas	5	3	3	2	1		2				2		2	2	2	2	2	2	2	2	2	2	3	1	3	14.58
	2	EPM	Biológicas	5	1	1	2	2		2				2		2	2	1	2	2	2	2	2	2	2	1	0	0	2.08
21	2	EPM	Biológicas	5	1	2	2	2		2				2		2	2	2	2	2	2	2	2	2	2	0	0	0	0
22	2	EPM	Biológicas	5	2	2	2	2		2				2		1	2	2	2	2	2	2	2	2		1	0	2	6.25
22	2	EPM	Biológicas	5	3	2	2	2		1	1	24	12	2		2	2	2	2	2	2	2	2	2	1	0	0	2	4.16
22	2	EPM	Biológicas	5	2	3	2	2		2				2		2	2	2	2	2	2	2	2	2	1	6	1	0	15.9
22	2	EPM	Biológicas	5	2	2	2	2		2				2		2	2	2	2	2	2	2	2	2	1	2	0	2	8.33
20	2	EPM	Biológicas	5	1	1	2	2		2				2		2	2	2	2	2	2	2	2	2	2	0	0	0	0
20	2	EPM	Biológicas	5	1	2	2	2		2				2		2	2	2	2	2	2	2	2	2	2	0	0	0	0
21	2	EPM	Biológicas	5	2	2	2	2		2				2		2	2	2	2	2	2	2	2	2		1	1	1	6.25
22	2	EPM	Biológicas	5	2	2	2	2		2				2		2	2	2	2	2	2	2	2	2	1	0	0	1	2.08
20	2	EPM	Biológicas	5	2	2	2	2		2				2		2	2	2	2	2	2	2	2	2	1	2	0	1	6.25
20	2	EPM	Biológicas	5	2	2	2	2		2				2		2	2	1	2	2	2	2	2	2	1	3	2	1	16.66
25	2	EPM	Biológicas	5	3	3	2	1		1	1	120	12	2		2	2	2	2	2	2	2	2	2	1	3	0	4	14.58
22	2	EPM	Biológicas	5	1	2	2	2		2				2		1	2	2	2	2	2	2	2	2	1	0	0	1	2.08
24	2	EPM	Biológicas	5	1	2	2	2		2				2		1	2	2	2	2	2	2	2	2	2	6	4	0	20.83
21	2	EPM	Biológicas	5	3	3	2	1		1	1	54	1	2		2	2	2	2	1	2	2	2	2	1	1	0	4	10.41
31	2	EPM	Biológicas	5	1	1	2	2		2				2		2	2	2	2	2	2	2	2	2	1	1	0	0	2.08
23	2	EPM	Biológicas	5	1	2	2	2		2				2		2	2	1	2	2	2	2	2	2		5	0	0	11.36
22	2	EPM	Biológicas	5	2	2	2	2		2				2		2	2	2	2	2	2	2	2	2	2	0	0	0	0
21	2	EPM	Biológicas	5	3	3	2	1		2				2		2	2	2	2	1	2	2	2	1	1	3	0	6	18.75
25	2	EPM	Biológicas	5	1	2	2	2		2				2		2	2	2	2	2	2	2	2	2		2	0	0	4.16
20	2	EPM	Biológicas	5	2	2	2	2		1				2		2	2	2	2	2	2	2	2	2	1	2	1	1	9.09
21	2	EPM	Biológicas	5	1	3	2	2		2				2		2	2	2	1	2	2	2	2	2	1	1	0	3	8.33
23	2	EPM	Biológicas	5	1	2	2	2		1	1	12	8	2		2	2	2	1	2	2	2	2	2	1	6	0	3	20.45
22	2	EPM	Biológicas	5	1	2	2	2		1				2		2	2	2	2	2	2	2	2	2		0	0	0	0
21	2	EPM	Biológicas	5	1	2	2	2		2				2		2	2	2	2	2	2	2	2	2	2	1	0	0	2.08
21	2	EPM	Biológicas	5	3	2	2	2		2				2		2	2	2	2	2	2	2	2	2	1	4	0	2	12.5
20	2	EPM	Biológicas	5	2	2	2	2		2				2		2	2	2	2	2	2	2	2	2	2	0	0	0	0
20	2	EPM	Biológicas	5	1	2	2	2		2				2		1	2	2	2	2	2	2	2	2	1	0	0	0	0
22	2	EPM	Biológicas	5	1	3	2	2		2				2		2	2	1	2	2	2	2	2	2	2	2	0	3	10.41
22	2	EPM	Biológicas	5	1	2	2	2		2				2		2	2	2	2	2	2	2	2	2	1	1	3	0	8.33
27	2	EPM	Biológicas	5	1	3	2	2		2				2		2	2	2	1	2	2	2	2	2	1	4	0	0	8.33
19	2	EPM	Biológicas	5	1	1	2	2		2				2		1	2	2	2	2	2	2	2	2	2	1	0	0	2.08
25	2	EPM	Biológicas	5	2	3	2	2		1				2		2	2	2	2	2	2	2	2	2	1	2	3	4	18.75
22	2	EPM	Biológicas	5	3	3	2	1		2				2		1	2	2	2	2	2	2	2	2	2	2	0	3	10.41
21	2	EPM	Biológicas	5	1	2	2	2		2				2		2	2	2	2	2	2	2	2	1	2	2	0	1	6.25
26	2	EPM	Biológicas	5	2	2	2	2		1				2		2	2	2	2	2	2	2	2	2	2	3	0	3	12.5
22	2	EPM	Biológicas	5	1	1	2	2		2				2		2	2	2	2	2	2	2	2	2	1	0	1	0	2.08
19	2	EPM	Biológicas	3	1	1	2	2		2				2		2	2	2	2	2	2	2	2	2	1	0	0	0	0
19	2	EPM	Biológicas	3	1	2	2	2		2				2		2	2	2	2	2	2	2	2	2	1	2	0	1	6.25
21	2	EPM	Biológicas	3	1	2	2	2		2				2		2	2	2	2	2	2	2	2	2	1	4	1	1	13.63
20	2	EPM	Biológicas	3	1	2	2	2		2				2		2	2	2	2	2	2	2	2	2	2	0	4	0	8.33
23	2	EPM	Biológicas	3	1	3	2	2		2				2		2	2	2	2	2	2	2	2	2	1	1	1	0	4.16
20	2	EPM	Biológicas	3	2	2	2	2		2				2		2	2	2	2	2	2	2	2	2	2	2	0	4	12.5
21	2	EPM	Biológicas	3	1	1	2	2		2				2		2	2	2	2	2	2	2	2	2	2	0	0	1	2.08
21	2	EPM	Biológicas	3	1	2	2	2		2				2		2	2	2	2	2	2	2	2	2	1	0	0	0	0
	2	EPM	Biológicas	3	2	2	2	2		2				2		2	2	2	2	2	2	2	2	2	2	0	0	0	0
19	2	EPM	Biológicas	3	3	3	2	1		1	1	36	2	2		1	2	2	2	1	2	2	2	2	2	3	0	6	20.45
19	2	EPM	Biológicas	3	2	2	2	2		1				2		2	2	2	2	2	2	2	2	2	1	3	1	1	13.88
21	2	EPM	Biológicas	3	2	3	2	2		2				2		1	2	2	2	2	2	2	2	2	1	5	1	2	18.18
18	2	EPM	Biológicas	3	2	2	2	2		2				2		2	2	2	2	2	2	2	2	2	2	2	0	3	10.41
24	2	EPM	Biológicas	3	2	2	2	2		2				2		2	2	1	1	2	2	2	2	2	1	1	1	5	15.9
23	2	EPM	Biológicas	3	1	2	2	2		2				2		2	2	2	2	2	2	2	2	2	1	1	0	7	16.66
19	2	EPM	Biológicas	3	2	2	2	2		2				2		2	2	2	2	2	2	2	2	2	2	0	0	3	6.25
20	2	EPM	Biológicas	3	2	2	2	2		2				2		2	2	2	2	2	2	2	2	2	2	1	7	0	16.66
22	2	EPM	Biológicas	3	2	2	2	2		1	1	25	12	2		2	2	2	2	2	2	2	2	2	1	3	1	0	9.09
23	2	EPM	Biológicas	3	3	3	2	1		2				2		2	2	2	2	2	2	2	2	2		4	1	3	16.66
20	2	EPM	Biológicas	3	4	3	2	1		2				2		2	2	2	2	2	2	2	2	2	2	5	0	4	20.45
21	2	EPM	Biológicas	3	2	2	2	2		2				2		2	2	2	2	2	2	2	2	2	1	1	0	3	16.66
21	2	EPM	Biológicas	3	1	2	2	2		2				2		2	2	2	2	2	2	2	2	2	1	1	5	0	18.75
21	2	EPM	Biológicas	3	2	2	2	2		2				2		2	2	2	2	2	2	2	2	2	1	5	0	3	16.66
29	2	EPM	Biológicas	5	2	2	2	2		2				2		2	2	2	2	2	2	2	2	2	1	1	0	0	2.08333
[truncated: 143 more rows]

## Sheet: Aval Clínica
Nome/Paciente/Número	Idade	Sexo	Universidade	Área	Você sente os olhos secos	Você sente os seus olhos irritados	Você teve diagnóstico de olho seco	Olho Seco	Fatores associados	LC	Tipo LC	Caso use lente de contato. a quantos meses que começou a usar?	Freq (hrs/dia)	CO	Tipo CO	Computador. etc	ACO	AD	AA	Isotretinóina	Diabetes	Doença Reumatológica	Quimio/Radio	Tabagismo	Horassono	Soma de 1 a 5	Soma de 6 a 9	Soma de 10 a 12	Total	TBUT OD	TBUT OE	Telangiectasias	Queratinização	Expressibilidade	Secreção	Fluoresceína	Lisamina Verde	Schirmer OD	Schirmer OE
Salvador da Rocha Almeida	19	2	UNICAMP	Biológicas	3	4	2	1		1	1	30	14	2		1	2	2	2	2	2	2	2	2	2	9	4	10	57.5	2	2	1	2	0	0	1	1	1	1
Gabriel Moreira Alexandre	19	2	UNICAMP	Biológicas	3	3	2	1		2				2		1	2	2	1	2	2	2	2	2	1	4	2	5	25	1	1	1	2	0	2	1	1	1	1
Anna Beatriz Cristina Silva	22	1	UNICAMP	Biológicas	3	2	2	1		2				2		1	2	2	2	2	2	2	2	2	2	8	5	11	54.5455	2	2	1	2	0	0	1	1	1	1
Tiago Solyszko	30	2	UNICAMP	Biológicas	3	3	2	1		2				2		1	2	2	2	2	2	2	2	2	2	3	2	5	25	2	2	1	2	0	0	1	1	0	0
Ramon Steffen	20	2	UNICAMP	Biológicas	3	3	1	1		2				2		2	2	2	2	1	2	2	2	2	2	4	0	5	22.5	2	2	1	2	1	0	1	1	1	1
Rodolfo Araujo	22	2	UNICAMP	Biológicas	2	3	2	2		2				1	Desobstrução do canal lacrimal	1	2	2	2	2	2	2	2	2	1	6	0	7	40	1	1	1	2	1	1	1	1	1	1
Fabiana Tiemy	21	1	UNICAMP	Biológicas	3	3	2	1		1	1	12	5	2		2	2	2	2	2	2	2	2	2	1	10	1	2	27.0833	1	1	1	2	0	0	2	2	0	0
Yasmin Fleming Oliveira da Silva	18	1	UNICAMP	Biológicas	3	3	2	1		2	-	-	-	2	-	1	1	2	1	2	2	2	2	2	1	6	4	12	50	2	1	2	2	0	0	1	1	1	1
Armindo Albuquerque	21	2	UNICAMP	Biológicas	1	3	2	2		2	-	-	-	2		1	2	2	2	2	2	2	2	2	2	7	4	4	31.25	1	1	1	2	1	1	1	1	0	1
Gabriela Lopes	19	1	UNICAMP	Biológicas	3	2	2	2		1	1	72	0.85	2		1	2	2	2	2	2	2	2	2	1	2	0	9	22.9167	1	1	1	2	1	1	1	1	1	1
Lucia Helena	20	1	UNICAMP	Biológicas	2	2	2	2		2				2		1	1	2	2	2	2	2	2	2	2	5	0	6	22.9167	2	2	1	2	1	0	1	1	1	1
Paula Maria Bernardes	22	1	UNICAMP	Biológicas	2	2	2	2		1	1	12	8	2		1	1	2	2	2	2	2	2	2	2	6	4	2	25	2	2	1	2	0	0	1	1	1	1
Yasmin Soares Lazaro	20	1	UNICAMP	Biológicas	3	3	1	1		2				2		1	2	2	2	2	2	2	2	2	1	8	0	4	25	1	1	1	1	0	1	1	1	0	0
Stepannie Lima	22	1	UNICAMP	Biológicas	3	3	1	1		1	1	8	16	2		1	2	1	2	2	2	2	2	2	1	11	6	10	61.3636	2	2	1	2	2	1	1	1	1	1
Nathalie Cardim	27	1	UNICAMP	Biológicas	2	2	2	2		2				2		1	1	2	2	2	2	2	2	2	2	5	5	3	27.0833	1	1	2	2	0	0	1	1	1	1
Douglas Moreira de Sousa Júnior	20	2	UNICAMP	Biológicas	3	3	2	1		2	-	-	-	2		1	2	1	2	2	2	2	2	2	1	8	0	8	33.3333	1	2	2	2	1	1	1	1	0	1
Anabel Otero	19	1	UNICAMP	Biológicas	3	3	2	1		2	-	-	-	2	-	1	2	2	2	2	2	2	2	2	2	4	4	9	35.4167	1	1	2	2	1	1	1	1	1	1
Henrique Figueiredo Prado	30	2	UNICAMP	Biológicas	3	2	2	2		1				1	PRK e PTK	1	2	2	2	2	2	2	2	2	2	9	2	5	33.3333	2	2	1	2	1	1	1	1	1	1
Gabriela da Silva Perellon	22	1	UNICAMP	Biológicas	3	3	2	1		2				2		1	2	2	2	2	2	2	2	2	1	5	3	4	25	2	1	2	2	0	0	1	1	0	0
Rafwel Terra	24	2	UNICAMP	Exatas	3	3	2	1		1	1	108	12	1	Correção de miopia/astigmatismo	2	2	2	2	2	2	2	2	2	2	10	4	11	52.0833	1	1	2	2	0	0	1	1	1	1
Lauea de Freitas	21	1	UNICAMP	Biológicas	4	3	1	1		2				2		1	1	1	2	2	2	2	2	2	2	9	8	10	56.25	2	2	2	2	0	0	1	1	1	1
Laiza Loureiro	25	1	UNICAMP	Exatas	3	3	2	1		2				2		1	1	2	2	2	2	2	2	2	2	9	2	5	33.3333	1	1	1	2	1	1	1	1	1	1
Paulo Otavio	26	2	UNICAMP	Biológicas	3	2	2	2		2				2		1	2	1	2	2	2	2	2	1	1	9	9	2	41.6667	1	1	1	2	2	2	1	1	1	1
Any Mendes	25	1	UNICAMP	Exatas	3	3	2	1		2				2		1	2	2	2	2	2	2	2	2	1	18	7	7	66.6667	1	1	1	2	2	2	1	1	1	1
Hugo Valadão	20	2	UNICAMP	Exatas	3	3	2	1		2				2		1	2	1	2	2	2	2	2	2	2	6	3	7	33.3333	1	1	1	2	2	2	1	1	1	1
Deborah Neiva Gontijo	31	1	UNICAMP	Humanas	3	4	2	1		2				2		1	2	2	1	2	2	2	2	2	1	9	3	6	37.5	2	2	1	2	0	0	1	1	1	1
Paulo Henrique Galeno	33	2	UNICAMP	Exatas	3	3	2	1		2				2		1	2	2	2	2	2	2	2	1	1	20	12	12	91.6667	1	1	1	2	1	1	1	1	0	0
Marcela Anaya	25	1	UNICAMP	Exatas	3	4	2	1		2				2		1	2	2	2	2	2	2	2	2	2	10	3	3	33.3333	2	2	1	2	2	1	1	1	1	1
Beatriz Rosas	19	1	UNICAMP	HUmanas	3	2	2	2		1	1	34	16	2		1	2	2	1	2	2	2	2	2	1	7	8	5	41.6667	1	1	2	2	0	0	1	1	1	1
Adriana Ribeiro	36	1	UNICAMP	Exatas	3	3	2	1		2				2		1	2	2	2	2	2	2	2	2	2	10	8	4	45.8333	1	1	1	2	0	0	1	1	1	1
Joao Paulo de Ponte	29	2	UNICAMP	Exatas	3	2	2	2		2				2		1	2	2	2	2	2	2	2	2	2	3	2	9	31.8182	2	2	1	2	0	0	1	1	1	1
Isabela Helena Soares	22	1	UNICAMP	Exatas	4	3	2	1		2				2		1	2	2	2	2	2	2	2	2	2	9	13	9	64.5833	2	1	1	2	1	1	1	1	1	1
William Camilo	30	2	UNICAMP	Exatas	2	3	2	2		2				2		1	2	2	2	2	2	2	2	2	2	5	4	3	25	1	1	1	2	1	2	1	1	1	1
Maria Madalena	24	1	UNICAMP	Exatas	3	4	1	1		2				2		1	2	2	2	2	2	2	2	2	1	11	7	4	45.8333	2	2	1	2	1	1	1	1	1	0
Wender santos	28	2	UNICAMP	Humanas	4	4	2	1		2				2		2	2	2	2	2	2	2	2	2	2	7	3	10	41.6667	1	1	2	2	1	1	1	1	0	1
Fernanda Cristina	29	1	UNICAMP	Biológicas	4	4	1	1		2				2		1	2	1	2	2	2	2	2	1	1	13	7	10	62.5	1	1	1	2	1	3	1	1	1	1
Maria Fernanda Petrini	23	1	UNICAMP	Humanas	4	4	2	1		2				2		1	1	1	1	2	2	2	2	1	1	7	3	9	39.5833	2	2	1	2	0	0	1	1	1	1
Henrique da Silva	26	2	UNICAMP	Humanas	3	3	2	1		2				2		1	2	1	2	2	2	2	2	2	2	7	4	4	31.25	1	1	1	2	2	2	1	1	1	1
Isabela Augusti	20	1	UNICAMP	Biológicas	3	3	2	1		2				2		1	1	2	2	2	2	2	2	2	1	7	2	9	37.5	1	1	1	2	0	0	1	1	1	0
Ligia Pires	21	1	UNICAMP	Humanas	4	3	2	1		1	1	48	9	2		2	2	2	2	2	2	2	2	2	2	5	2	4	22.9167	2	1	2	2	0	1	1	1	1	1
Maria de Oliveira Rodriugues	22	1	UNICAMP	Biológicas	3	2	2	2		2				2		2	2	2	2	2	1	2	2	2	1	3	0	10	27.0833	1	1	2	2	0	0	1	1	1	1
Isabela Cesar Corazza	24	1	EPM	Biológicas	3	3	1	1		1	1	120	10	2	-	2	1	2	2	2	2	2	2	2	2	5	2	8	34.1	1	1	1	2	0	0	1	1	1	1
Caroline Albuquerque Nascimento	27	1	EPM	Biológicas	2	3	2	2		2				2		2	1	2	2	2	2	2	2	2		5	0	9	31.8182	1	1	2	2	0	0	1	1	1	1
Janaina Oliveira Pires Teixeira	23	1	EPM	Biológicas	2	3	2	2		1	1	72	4	2	-	2	1	2	1	2	2	2	2	2	2	3	2	6	22.9	1	1	1	2	1	1	1	1	1	1
Jennifer da Silva Faga de Souza	28	1	EPM	Biológicas	2	3	2	2		2				2	-	2	2	2	2	2	2	2	2	2	2	11	0	0	27.5	2	2	1	2	0	0	1	1	1	1
Eli H. R. Silva	26	1	EPM	Biológicas	3	3	2	1		1	2	120	20	2	-	1	2	2	2	2	2	2	2	2	2	6	2	9	35.4	1	2	1	2	1	1	2	1	1	1
Raul Muffato Daolio	23	2	EPM	Biológicas	3	2	2	2		2				2	-	2	2	2	2	2	2	2	2	2	2	3	1	9	27.1	1	1	2	2	0	0	1	1	1	1
Rafael Sanches Dias	27	2	EPM	Biológicas	3	2	2	2		2				1	-	2	2	2	2	2	2	2	2	2	2	2	0	10	27.3	1	1	2	2	0	0	1	1	1	1
Heitor José da Silva Lipo	24	2	EPM	Biológicas	3	3	2	1		2				2	-	1	2	2	2	2	2	2	2	2	2	14	12	10	75	2	1	2	2	0	0	1	1	1	1
Tarlison Reney Marinho	25	2	EPM	Biológicas	3	3	2	1		2				2	-	1	2	2	2	2	2	2	2	2	2	10	8	6	50	1	1	1	2	0	0	1	1	1	1
Letícia Santos Berbet Faria Evaristo	22	1	EPM	Biológicas	4	4	1	1		1	1	96	2	2	-	1	1	2	2	2	2	2	2	2	2	13	2	12	56.3	1	1	2	2	0	0	2	1	1	1
Caio Cesar B. del Delfid	25	2	EPM	Biológicas	3	3	2	1		1	1	24	5	2	-	1	2	2	2	2	2	2	2	1	1	6	4	0	22.7	1	2	2	2	0	0	1	1	1	1
Abrahão Elias Neto	27	2	EPM	Biológicas	2	1	2	2		2				2	-	2	2	2	2	2	2	2	2	2	2	6	4	1	22.9	1	2	2	2	0	1	1	1	1	1
Carolina Azze Franco	24	1	EPM	Biológicas	2	2	2	2		2				2	-	2	2	2	2	2	2	2	2	2	2	3	6	2	22.9	2	1	2	2	0	0	1	1	1	1

## Sheet: Tradução 
Sexo	Sente os olhos secos	Sente os Olhos irritados	Teve o diagnóstico de olho seco	Fatores Associados	Tipo LC	Horas de Sono
1-Feminino	1-Nunca	1-Nunca	1- Sim	1- Sim	1- Gelatinosa	1- 3-6 hrs
2-Masculino	2 Raramente	2 Raramente	2- Não	2- Não	2- Rígida	2- > 6 hrs
	3-Frequentemente	3-Frequentemente
	4-Constantemente	4-Constantemente
Questionário Avaliação Clínica
TBUT	Telnagectasias	Queratinização	Expressibilidade	Secreção	Fluoresceína	Lisamina Verde	Schirmer
1- <10 s	1 - Sim	1- Sim	0- Todas	0 -secreção oleosa translúcida	1- até 4	1- 1a 3	0 - <10
2- >10s	2- Não	2- Não	1- 3 a 4 glândulas	1- secreção opaca	2- 5 a 10	2- 4 a 6	1 - >10
			2- 1 a 2 glns	2- Secreção opaca com grânulos	3- 11 a 15	3- 7 a9
			3- Nenhuma	3- Secreção pastosa (pasta de dente)
